# Supplementary material for: Mitochondrial Genome Variations and Possible Adaptive Implications in Some Tephritid Flies (Diptera, Tephritidae)
Source: Int J Mol Sci. 2025 Jun 10;26(12):5560. doi: 10.3390/ijms26125560 (PMC12193529; doi:10.3390/ijms26125560)
Supplement: Supplementary file 1 [file ijms-26-05560-s001.zip]

Archive with 10 entries (10 files):
- Supplementary Data Legends.pdf
- Supplementary Table S1.pdf
- Supplementary Table S2.xlsx
- Supplementary Table S3.xlsx
- Supplementary Table S4.xlsx
- Supplementary Table S5.xlsx
- Supplementary Table S6.xlsx
- Supplementary Table S7.xlsx
- Supplementary Table S8 modif 27-02.xlsx
- Supplementary Table S9 modif 27-02.xlsx
