# Supplementary material for: Mitochondrial Genome Variations and Possible Adaptive Implications in Some Tephritid Flies (Diptera, Tephritidae)
Source: Int J Mol Sci. 2025 Jun 10;26(12):5560. doi: 10.3390/ijms26125560 (PMC12193529; doi:10.3390/ijms26125560)
Supplement: Supplementary file 1 [file ijms-26-05560-s001.zip › Supplementary Table S2.xlsx]

## Sheet: Hoja1
Subfamily	Species	SRA ID	Sequencing	Assembly reference	Total reads	Assembled reads	Average read depth/coverage			NCBI Accession
							Canu	Depth Mitgard	Bowtie2
Dacinae	Dacus axanus	SRR21718295	Illumina	NC_046468	60.617.328	55.782	-	88295.2	16312	BK062949
Trypetinae	Rhagoletis batava	SRR21718313	Illumina	NC_061399	40.384.986	53.245	-	55977.2	17066	BK062952
Trypetinae	Rhagoletis pomonella	SRR21718308	Illumina	NC_061399	33.071.428	54.823	-	5536.7	17321	BK062954
Trypetinae	Rhagoletis zephyria	SRR3670652	Illumina	NC_061399	230.764.584	119.532	-	1464	19642	BK062955
Trypetinae	Rhagoletis completa	SRR21718309	Illumina	NC_061399	27.880.970	20.113	-	3309.74	17513	BK062953
Trypetinae	Carpomya incompleta	SRR21718275	Illumina	NC_008748	35.754.468	116.811	-	13743.3	17681	BK062947
Trypetinae	Carpomya vesuviana	SRR21718274	Illumina	NC_008748	38.877.880	41.097	-	55430.6	16480	BK062948
Trypetinae	Euleia heraclei	SRR11469960	Illumina	NC_008748	13.919.414	21.01	-	2994.77	16998	BK062950
Tephritinae	Tephritis californica	SRR1738208	Illumina	NC_047184	174.835.488	182.047	-	1205.73	19954	BK062956
Tephritinae	Merzomyia westermanni	ERR7123972	Pac Bio	NC_008748	1.546.528	165.247	29643	-	-	BK062951
