# Supplementary material for: Mitochondrial Genome Variations and Possible Adaptive Implications in Some Tephritid Flies (Diptera, Tephritidae)
Source: Int J Mol Sci. 2025 Jun 10;26(12):5560. doi: 10.3390/ijms26125560 (PMC12193529; doi:10.3390/ijms26125560)
Supplement: Supplementary file 1 [file ijms-26-05560-s001.zip › Supplementary Table S3.xlsx]

## Sheet: Arquitecture
Subfamily	Tribe	ID	Tephitridae	trnI (Ile)	trnQ (Gln)	trnM (Met)	nd2	trnW (Trp)	trnC (Cys)	trnY (Tyr)	cox1	trnL (Leu)	cox2	trnK (Lys)	trnD (Asp)	atp8	atp6	cox3	trnG (Gly)	nd3	trnA (Ala)	trnR (Arg)	trnN (Asn)	trnS (Ser)	trnE (Glu)	trnF (Phe)	nd5	trnH (His)	nd4	nd4l	trnT (Thr)	trnP (Pro)	nd6	cob	trnS (Ser)	nd1	trnL (Leu)	rrnL	trnV (Val)	rrnS
Dacinae	Dacini	NC_038164	Bactrocera tsuneonis	1	-2	3	4	5	-6	-7	8	9	10	11	12	13	14	15	16	17	18	19	20	21	22	-23	-24	-25	-26	-27	28	-29	30	31	32	-33	-34	-35	-36	-37
Dacinae	Dacini	NC_014402	Bactrocera minax	1	-2	3	4	5	-6	-7	8	9	10	11	12	13	14	15	16	17	18	19	20	21	22	-23	-24	-25	-26	-27	28	-29	30	31	32	-33	-34	-35	-36	-37
Dacinae	Dacini	NC_046521	Bactrocera rubigina	1	-2	3	4	5	-6	-7	8	9	10	11	12	13	14	15	16	17	18	19	20	21	22	-23	-24	-25	-26	-27	28	-29	30	31	32	-33	-34	-35	-36	-37
Dacinae	Dacini	NC_029467	Bactrocera melastomatos	1	-2	3	4	5	-6	-7	8	9	10	11	12	13	14	15	16	17	18	19	20	21	22	-23	-24	-25	-26	-27	28	-29	30	31	32	-33	-34	-35	-36	-37
Dacinae	Dacini	NC_046952	Bactrocera ruiliensis	1	-2	3	4	5	-6	-7	8	9	10	11	12	13	14	15	16	17	18	19	20	21	22	-23	-24	-25	-26	-27	28	-29	30	31	32	-33	-34	-35	-36	-37
Dacinae	Dacini	NC_053983	Bactrocera thailandica	1	-2	3	4	5	-6	-7	8	9	10	11	12	13	14	15	16	17	18	19	20	21	22	-23	-24	-25	-26	-27	28	-29	30	31	32	-33	-34	-35	-36	-37
Dacinae	Dacini	NC_009772	Bactrocera carambolae	1	-2	3	4	5	-6	-7	8	9	10	11	12	13	14	15	16	17	18	19	20	21	22	-23	-24	-25	-26	-27	28	-29	30	31	-32	-33	-34	-35	36	-37
Dacinae	Dacini	NC_008748	Bactrocera dorsalis	1	-2	3	4	5	-6	-7	8	9	10	11	12	13	14	15	16	17	18	19	20	21	22	-23	-24	-25	-26	-27	28	-29	30	31	32	-33	-34	-35	-36	-37
Dacinae	Dacini	NC_062139	Bactrocera neohumeralis	1	-2	3	4	5	-6	-7	8	9	10	11	12	13	14	15	16	17	18	19	20	21	22	-23	-24	-25	-26	-27	28	-29	30	31	32	-33	-34	-35	-36	-37
Dacinae	Dacini	NC_014611	Bactrocera tryoni	1	-2	3	4	5	-6	-7	8	9	10	11	12	13	14	15	16	17	18	19	20	21	22	-23	-24	-25	-26	-27	28	-29	30	31	32	-33	-34	-35	-36	-37
Dacinae	Dacini	NC_018787	Bactrocera correcta	1	-2	3	4	5	-6	-7	8	9	10	11	12	13	14	15	16	17	18	19	20	21	22	-23	-24	25	-26	-27	28	-29	30	31	-32	-33	-34	-35	-36	-37
Dacinae	Dacini	NC_027725	Bactrocera zonata	1	-2	3	4	5	-6	-7	8	9	10	11	12	13	14	15	16	17	18	19	20	21	22	-23	-24	-25	-26	-27	28	-29	30	31	32	-33	-34	-35	-36	-37
Dacinae	Dacini	NC_062138	Bactrocera frauenfeldi	1	-2	3	4	5	-6	-7	8	9	10	11	12	13	14	15	16	17	18	19	20	21	22	-23	-24	-25	-26	-27	28	-29	30	31	32	-33	-34	-35	-36	-37
Dacinae	Dacini	NC_028327	Bactrocera arecae	1	-2	3	4	5	-6	-7	8	9	10	11	12	13	14	15	16	17	18	19	20	21	22	-23	-24	-25	-26	-27	28	-29	30	31	32	-33	-34	-35	-36	-37
Dacinae	Dacini	NC_037722	Bactrocera limbifera	1	-2	3	4	5	-6	-7	8	9	10	11	12	13	14	15	16	17	18	19	20	21	22	-23	-24	-25	-26	-27	28	-29	30	31	32	-33	-34	-35	-36	-37
Dacinae	Dacini	NC_037723	Bactrocera ritsemai	1	-2	3	4	5	-6	-7	8	9	10	11	12	13	14	15	16	17	18	19	20	21	22	-23	-24	-25	-26	-27	28	-29	30	31	32	-33	-34	-35	-36	-37
Dacinae	Dacini	NC_029468	Bactrocera umbrosa	1	-2	3	4	5	-6	-7	8	9	10	11	12	13	14	15	16	17	18	19	20	21	22	-23	-24	-25	-26	-27	28	-29	30	31	32	-33	-34	-35	-36	-37
Dacinae	Dacini	NC_029466	Bactrocera latifrons	1	-2	3	4	5	-6	-7	8	9	10	11	12	13	14	15	16	17	18	19	20	21	22	-23	-24	-25	-26	-27	28	-29	30	31	32	-33	-34	-35	-36	-37
Dacinae	Dacini	NC_042712	Bactrocera biguttula	1	-2	3	4	5	-6	-7	8	9	10	11	12	13	14	15	16	17	18	19	20	21	22	-23	-24	-25	-26	-27	28	-29	30	31	32	-33	-34	-35	-36	-37
Dacinae	Dacini	NC_005333	Bactrocera oleae	1	-2	3	4	5	-6	-7	8	9	10	11	12	13	14	15	16	17	18	19	20	21	22	-23	-24	-25	-26	-27	28	-29	30	31	-32	-33	-34	-35	-36	-37
Dacinae	Dacini	BK062949	Dacus axanus	1	-2	3	4	5	-6	-7	8	9	10	11	12	13	14	15	16	17	18	19	20	21	22	-23	-24	-25	-26	-27	28	-29	30	31	-32	-33	-34	-35	-36	-37
Dacinae	Dacini	NC_043843	Dacus conopsoides	1	-2	3	4	5	-6	-7	8	9	10	11	12	13	14	15	16	17	18	19	20	21	22	-23	-23	-24	-25	-26	-27	28	-29	30	31	32	-33	-34	-35	-36	-37
Dacinae	Dacini	NC_032690	Dacus longicornis	1	-2	3	4	5	-6	-7	8	9	10	11	12	13	14	15	16	17	18	19	20	21	22	-23	-24	-25	-26	-27	28	-29	30	31	32	-33	-34	-35	-36	-37
Dacinae	Dacini	MZ087939	Dacus haikouenis	1	-2	3	4	5	-6	-7	8	9	10	11	12	13	14	15	16	17	18	19	20	21	22	-23	-24	-25	-26	-27	28	-29	30	31	32	-33	-34	-35	-36	-37
Dacinae	Dacini	NC_053984	Dacus trimacula	1	-2	3	4	5	-6	-7	8	9	10	11	12	13	14	15	16	17	18	19	20	21	22	-23	-24	-25	-26	-27	28	-29	30	31	32	-33	-34	-35	-36	-37
Dacinae	Dacini	NC_061932	Dacus vijaysegarani	1	-2	3	4	5	-6	-7	8	9	10	11	12	13	14	15	16	17	18	19	20	21	22	-23	-24	-25	-26	-27	28	-29	30	31	32	-33	-34	-35	-36	-37
Dacinae	Dacini	NC_046468	Dacus bivittatus	1	-2	3	4	5	-6	-7	8	9	10	11	12	13	14	15	16	17	18	19	20	21	22	-23	-24	-25	-26	-27	28	-29	30	31	32	-33	-34	-35	-36	-37
Dacinae	Dacini	NC_061658	Zeugodacus scutellaris	1	-2	3	4	5	-6	-7	8	9	10	11	12	13	14	15	16	17	18	19	20	21	22	-23	-24	-25	-26	-27	28	-29	30	31	32	-33	-34	-35	-36	-37
Dacinae	Dacini	NC_049063	Zeugodacus proprediaphora	1	-2	3	4	5	-6	-7	8	9	10	11	12	13	14	15	16	17	18	19	20	21	22	-23	-24	-25	-26	-27	28	-29	30	31	32	-33	-34	-35	-36	-37
Dacinae	Dacini	NC_028347	Zeugodacus diaphorus	1	-2	3	4	5	-6	-7	8	9	10	11	12	13	14	15	16	17	18	19	20	21	22	-23	-24	-25	-26	-27	28	-29	30	31	32	-33	-34	-35	-36	-37
Dacinae	Dacini	NC_027254	Zeugodacus scutellatus	1	-2	3	4	5	-6	-7	8	9	10	11	12	13	14	15	16	17	18	19	20	21	22	-23	-24	-25	-26	-27	28	-29	30	31	32	-33	-34	-35	-36	-37
Dacinae	Dacini	NC_062140	Zeugodacus strigifinis	1	-2	3	4	5	-6	-7	8	9	10	11	12	13	14	15	16	17	18	19	20	21	22	-23	-24	-25	-26	-27	28	-29	30	31	32	-33	-34	-35	-36	-37
Dacinae	Dacini	NC_016056	Zeugodacus cucurbitae	1	-2	3	4	5	-6	-7	8	9	10	11	12	13	14	15	16	17	18	19	20	21	22	-23	-24	-25	-26	-27	28	-29	30	31	32	-33	-34	-35	-36	-37
Dacinae	Dacini	NC_027290	Zeugodacus tau	1	-2	3	4	5	-6	-7	8	9	10	11	12	13	14	15	16	17	18	19	20	21	22	-23	-24	-25	-26	-27	28	-29	30	31	32	-33	-34	-35	-36	-37
Dacinae	Dacini	NC_052852	Zeugodacus cilifer	1	-2	3	4	5	-6	-7	8	9	10	11	12	13	14	15	16	17	18	19	20	21	22	-23	-24	-25	-26	-27	28	-29	30	31	32	-33	-34	-35	-36	-37
Phytalmiinae	Acanthonevrini	NC_052851	Felderimyia fuscipennis	1	-2	3	4	5	-6	-7	8	9	10	11	12	13	14	15	16	17	18	19	20	21	22	-23	-24	-25	-26	-27	28	-29	30	31	32	-33	-34	-35	-36	-37
Dacinae	Ceratitidini	NC_000857	Ceratitis capitata	1	-2	3	4	5	-6	-7	8	9	10	11	12	13	14	15	16	17	18	19	20	21	22	-23	-24	-25	-26	-27	28	-29	30	31	32	-33	-34	-35	-36	-37
Dacinae	Ceratitidini	NC_053847	Ceratitis rosa	1	-2	3	4	5	-6	-7	8	9	10	11	12	13	14	15	16	17	18	19	20	21	22	-23	-24	25	-26	-27	28	-29	30	31	32	-33	-34	-35	-36	-37
Dacinae	Ceratitidini	NC_035497	Ceratitis fasciventris	1	-2	3	4	5	-6	-7	8	9	10	11	12	13	14	15	16	17	18	19	20	21	22	-23	-24	-25	-26	-27	28	-29	30	31	32	-33	-34	-35	-36	-37
Dacinae	Ceratitidini	NC_053846	Ceratitis quilicii	1	-2	3	4	5	-6	-7	8	9	10	11	12	13	14	15	16	17	18	19	20	21	22	-23	-24	25	-26	-27	28	-29	30	31	32	-33	-34	-35	-36	-37
Trypetinae	Toxotrypanini	NC_034912	Anastrepha fraterculus	31	-32	33	34	35	-36	-37	1	2	3	4	5	6	7	8	9	10	11	12	13	14	15	-16	-17	-18	-19	-20	21	-22	23	24	25	-26	-27	-28	-29	-30
Trypetinae	Carpomyini	NC_061399	Rhagoletis cerasi	1	-2	3	4	5	-6	-7	8	9	10	11	12	13	14	15	16	17	18	19	20	21	22	-23	-24	-25	-26	-27	28	-29	30	31	32	-33	-34	-35	-36	-37
Trypetinae	Carpomyini	BK062952	Rhagoletis batava	1	-2	3	4	5	-6	-7	8	9	10	11	12	13	14	15	16	17	18	19	20	21	22	-23	-24	-25	-26	-27	28	-29	30	31	32	-33	-34	-35	-36	-37
Trypetinae	Carpomyini	BK062954	Rhagoletis pomonella	1	-2	3	4	5	-6	-7	8	9	10	11	12	13	14	15	16	17	18	19	20	21	22	-23	-24	-25	-26	-27	28	-29	30	31	32	-33	-34	-35	-36	-37
Trypetinae	Carpomyini	BK062955	Rhagoletis zephyria	1	-2	3	4	5	-6	-7	8	9	10	11	12	13	14	15	16	17	18	19	20	21	22	-23	-24	-25	-26	-27	28	-29	30	31	32	-33	-34	-35	-36	-37
Trypetinae	Carpomyini	BK062953	Rhagoletis completa	1	-2	3	4	5	-6	-7	8	9	10	11	12	13	14	15	16	17	18	19	20	21	22	-23	-24	-25	-26	-27	28	-29	30	31	32	-33	-34	-35	-36	-37
Trypetinae	Carpomyini	BK062947	Carpomya incompleta	1	-2	3	4	5	-6	-7	8	9	10	11	12	13	14	15	16	17	18	19	20	21	22	-23	-24	-25	-26	-27	28	-29	30	31	32	-33	-34	-35	-36	-37
Trypetinae	Carpomyini	BK062948	Carpomya vesuviana	1	-2	3	4	5	-6	-7	8	9	10	11	12	13	14	15	16	17	18	19	20	21	22	-23	-24	-25	-26	-27	28	-29	30	31	32	-33	-34	-35	-36	-37
Trypetinae	Trypetini	NC_053982	Acidiella diversa	1	-2	3	4	5	-6	-7	8	9	10	11	12	13	14	15	16	17	18	19	20	21	22	-23	-24	-25	-26	-27	28	-29	30	31	32	-33	-34	-35	-36	-37
Trypetinae	Trypetini	BK062950	Euleia heraclei	1	-2	3	4	5	-6	-7	8	9	10	11	12	13	14	15	16	17	18	19	20	21	22	-23	-24	-25	-26	-27	28	-29	30	31	32	-33	-34	-35	-36	-37
Tephritinae	Tephritini	NC_047184	Tephritis femoralis	1	-2	3	4	5	-6	-7	8	9	10	11	12	13	14	15	16	17	18	19	20	21	22	-23	-24	-25	-26	-27	28	-29	30	31	32	-33	-34	-35	-36	-37
Tephritinae	Tephritini	BK062956	Tephritis californica	1	-2	3	4	5	-6	-7	8	9	10	11	12	13	14	15	16	17	18	19	20	21	22	-23	-24	-25	-26	-27	28	-29	30	31	32	-33	-34	-35	-36	-37
Tephritinae	Eutretini	BK062951	Merzomyia westermanni	1	-2	3	4	5	-6	-7	8	9	10	11	12	13	14	15	16	17	18	19	20	21	22	-23	-24	-25	-26	-27	28	-29	30	31	32	-33	-34	-35	-36	-37
Tephritinae	Cecidocharini	NC_020463	Procecidochares utilis	1	-2	3	4	5	-6	-7	8	9	10	11	12	13	14	15	16	17	18	19	20	21	22	-23	-24	-25	-26	-27	28	-29	30	31	32	-33	-34	-35	-36	-37
