# Supplementary material for: Mitochondrial Genome Variations and Possible Adaptive Implications in Some Tephritid Flies (Diptera, Tephritidae)
Source: Int J Mol Sci. 2025 Jun 10;26(12):5560. doi: 10.3390/ijms26125560 (PMC12193529; doi:10.3390/ijms26125560)
Supplement: Supplementary file 1 [file ijms-26-05560-s001.zip › Supplementary Table S4.xlsx]

## Sheet: ATGC_skew_full_genome
Subfamily	Sp	Length	A	C	G	T	AT skew	GC Skew
Dacinae	Bactrocera tsuneonis	15865	6075	3553	1751	4486	0.150459	-0.339744
Dacinae	Bactrocera minax	16043	6102	3454	1795	4692	0.130628	-0.31606
Dacinae	Bactrocera rubigina	15285	6005	2578	1537	5165	0.0752014	-0.252977
Dacinae	Bactrocera melastomatos	15954	6317	2616	1565	5456	0.0731334	-0.251375
Dacinae	Bactrocera ruiliensis	15870	6215	2567	1628	5460	0.0646681	-0.223838
Dacinae	Bactrocera thailandica	15915	6239	2569	1632	5475	0.0652211	-0.223042
Dacinae	Bactrocera carambolae	15915	6237	2576	1634	5468	0.0656984	-0.223753
Dacinae	Bactrocera dorsalis	15915	6251	2582	1622	5460	0.0675433	-0.228354
Dacinae	Bactrocera neohumeralis	15924	6172	2693	1694	5365	0.0699489	-0.227718
Dacinae	Bactrocera tryoni	15925	6173	2694	1698	5360	0.0704934	-0.226776
Dacinae	Bactrocera correcta	15936	6200	2611	1664	5461	0.0633736	-0.22152
Dacinae	Bactrocera zonata	15935	6225	2598	1650	5462	0.0652862	-0.223164
Dacinae	Bactrocera frauenfeldi	15935	6281	2539	1612	5503	0.0660217	-0.22332
Dacinae	Bactrocera arecae	15900	6209	2776	1635	5280	0.08086	-0.258672
Dacinae	Bactrocera limbifera	15860	6240	2669	1603	5348	0.0769762	-0.249532
Dacinae	Bactrocera ritsemai	15927	6258	2849	1624	5196	0.0927187	-0.273865
Dacinae	Bactrocera umbrosa	15898	6071	2918	1774	5135	0.0835267	-0.243819
Dacinae	Bactrocera latifrons	15977	6182	2923	1693	5179	0.0882845	-0.266464
Dacinae	Bactrocera biguttula	15829	6223	2715	1573	5317	0.0785095	-0.266325
Dacinae	Bactrocera oleae	15815	6251	2771	1558	5235	0.0884555	-0.280203
Dacinae	Dacus axanus	15772	6177	2759	1537	5108	0.0947275	-0.284451
Dacinae	Dacus conopsoides	15852	6302	2872	1558	5120	0.103485	-0.296614
Dacinae	Dacus longicornis	16253	6470	2908	1590	5285	0.100808	-0.293019
Dacinae	Dacus haikouenis	15798	5947	2617	1498	5053	0.0812727	-0.271932
Dacinae	Dacus trimacula	15847	6203	2696	1615	5333	0.0754161	-0.250754
Dacinae	Dacus vijaysegarani	15886	6240	2694	1599	5353	0.0765117	-0.255066
Dacinae	Dacus bivittatus	15833	6234	2668	1568	5363	0.0751056	-0.259679
Dacinae	Zeugodacus scutellaris	15931	6216	2626	1664	5425	0.0679495	-0.224242
Dacinae	Zeugodacus proprediaphora	15829	6256	2585	1552	5436	0.0701334	-0.249698
Dacinae	Zeugodacus diaphorus	15890	6269	2554	1561	5506	0.0647983	-0.241312
Dacinae	Zeugodacus scutellatus	15915	6205	2692	1592	5347	0.0742729	-0.256769
Dacinae	Zeugodacus strigifinis	15858	6310	2626	1601	5321	0.0850314	-0.242489
Dacinae	Zeugodacus cucurbitae	15825	6037	2602	1688	5498	0.0467274	-0.213054
Dacinae	Zeugodacus tau	15687	6092	2558	1632	5398	0.0604003	-0.221002
Dacinae	Zeugodacus cilifer	15843	6288	2549	1569	5437	0.07258	-0.23798
Phytalmiinae	Felderimyia fuscipennis	16536	6325	2893	1704	5614	0.0595527	-0.258647
Dacinae	Ceratitis capitata	15980	6322	2132	1466	6060	0.0211597	-0.185103
Dacinae	Ceratitis rosa	16047	6339	2163	1461	6084	0.0205264	-0.193709
Dacinae	Ceratitis fasciventris	16017	6319	2174	1483	6041	0.0224919	-0.188953
Dacinae	Ceratitis quilicii	16035	6335	2147	1464	6089	0.0198004	-0.189144
Trypetinae	Anastrepha fraterculus	16739	6855	2309	1527	6048	0.0625436	-0.203858
Trypetinae	Rhagoletis cerasi	16438	6758	2184	1515	5981	0.0609938	-0.18086
Trypetinae	Rhagoletis batava	16351	6289	2059	1419	5737	0.0459005	-0.184014
Trypetinae	Rhagoletis pomonella	16347	6510	2174	1546	5988	0.0417667	-0.168817
Trypetinae	Rhagoletis zephyria	16362	6152	2079	1503	5683	0.0396282	-0.160804
Trypetinae	Rhagoletis completa	16333	6715	2078	1473	6004	0.0559006	-0.170375
Trypetinae	Carpomya incompleta	15818	5948	2052	1485	5470	0.0418637	-0.160305
Trypetinae	Carpomya vesuviana	15814	5920	2097	1501	5422	0.0439076	-0.165648
Trypetinae	Acidiella diversa	15531	6232	1955	1455	5889	0.028298	-0.146628
Trypetinae	Euleia heraclei	15899	6454	1926	1457	5997	0.0367039	-0.138634
Tephritinae	Tephritis femoralis	15117	6309	1750	1279	5779	0.0438451	-0.155497
Tephritinae	Tephritis californica	15056	6268	1747	1274	5732	0.0446667	-0.156571
Tephritinae	Merzomyia westermanni	15911	6671	2117	1312	5811	0.0688992	-0.234762
Tephritinae	Procecidochares utilis	15922	6674	1794	1259	6195	0.0372212	-0.175237

## Sheet: ATGC_skew_PCGs
Subfamily	Sp	Length	A	C	G	T	AT skew	GC Skew
Dacinae	Bactrocera tsuneonis	11180	3039	2238	1882	4021	-0.139093	-0.0864078
Dacinae	Bactrocera minax	11183	3107	2137	1855	4084	-0.135864	-0.0706413
Dacinae	Bactrocera rubigina	11256	3401	1658	1571	4626	-0.15261	-0.0269433
Dacinae	Bactrocera melastomatos	11187	3375	1656	1563	4593	-0.152861	-0.028891
Dacinae	Bactrocera ruiliensis	11186	3373	1652	1576	4585	-0.1523	-0.023544
Dacinae	Bactrocera thailandica	11212	3381	1660	1579	4592	-0.151888	-0.0250077
Dacinae	Bactrocera carambolae	11190	3377	1653	1580	4580	-0.151188	-0.0225796
Dacinae	Bactrocera dorsalis	11185	3366	1652	1578	4589	-0.15374	-0.0229102
Dacinae	Bactrocera neohumeralis	11187	3293	1756	1645	4493	-0.154123	-0.0326375
Dacinae	Bactrocera tryoni	11187	3290	1751	1649	4497	-0.155002	-0.03
Dacinae	Bactrocera correcta	11192	3355	1651	1570	4616	-0.158198	-0.0251475
Dacinae	Bactrocera zonata	11190	3348	1651	1595	4596	-0.1571	-0.017252
Dacinae	Bactrocera frauenfeldi	11189	3391	1610	1559	4629	-0.154364	-0.0160934
Dacinae	Bactrocera arecae	11182	3317	1764	1629	4472	-0.148286	-0.0397878
Dacinae	Bactrocera limbifera	11188	3349	1699	1609	4531	-0.15	-0.0272068
Dacinae	Bactrocera ritsemai	11280	3326	1821	1678	4455	-0.145097	-0.0408688
Dacinae	Bactrocera umbrosa	11187	3166	1904	1757	4360	-0.15865	-0.040153
Dacinae	Bactrocera latifrons	11184	3247	1871	1697	4369	-0.147321	-0.0487668
Dacinae	Bactrocera biguttula	11192	3353	1703	1587	4548	-0.151247	-0.0352584
Dacinae	Bactrocera oleae	11189	3343	1728	1609	4509	-0.148497	-0.0356608
Dacinae	Dacus axanus	11213	3374	1709	1621	4509	-0.143981	-0.0264264
Dacinae	Dacus conopsoides	11210	3348	1679	1604	4579	-0.155292	-0.022845
Dacinae	Dacus longicornis	11200	3331	1787	1621	4461	-0.145021	-0.0487089
Dacinae	Dacus haikouenis	11204	3377	1667	1622	4538	-0.146684	-0.013682
Dacinae	Dacus trimacula	11196	3391	1668	1566	4571	-0.148204	-0.0315399
Dacinae	Dacus vijaysegarani	11200	3337	1811	1617	4435	-0.141276	-0.0565928
Dacinae	Dacus bivittatus	11210	3395	1716	1598	4501	-0.140071	-0.0356065
Dacinae	Zeugodacus scutellaris	11151	3378	1587	1564	4622	-0.1555	-0.00729927
Dacinae	Zeugodacus proprediaphora	11246	3449	1596	1552	4649	-0.148185	-0.0139771
Dacinae	Zeugodacus diaphorus	11186	3438	1583	1537	4628	-0.147533	-0.0147436
Dacinae	Zeugodacus scutellatus	11273	3393	1685	1615	4580	-0.148877	-0.0212121
Dacinae	Zeugodacus strigifinis	11188	3391	1645	1584	4568	-0.147883	-0.0188913
Dacinae	Zeugodacus cucurbitae	11190	3326	1688	1590	4586	-0.159252	-0.0298963
Dacinae	Zeugodacus tau	11273	3368	1635	1589	4681	-0.163126	-0.014268
Dacinae	Zeugodacus cilifer	11189	3436	1585	1551	4617	-0.146653	-0.0108418
Phytalmiinae	Felderimyia fuscipennis	11188	3274	1768	1680	4466	-0.154005	-0.025522
Dacinae	Ceratitis capitata	11183	3519	1336	1397	4931	-0.167101	0.0223198
Dacinae	Ceratitis rosa	11183	3517	1359	1395	4912	-0.1655	0.0130719
Dacinae	Ceratitis fasciventris	11263	3536	1370	1421	4936	-0.16525	0.018273
Dacinae	Ceratitis quilicii	11183	3515	1345	1403	4920	-0.166568	0.0211063
Trypetinae	Anastrepha fraterculus	11194	3556	1424	1426	4788	-0.147651	0.000701754
Trypetinae	Rhagoletis cerasi	11168	3583	1319	1340	4926	-0.157833	0.00789771
Trypetinae	Rhagoletis batava	11169	3540	1362	1399	4868	-0.157945	0.0134009
Trypetinae	Rhagoletis pomonella	11169	3560	1318	1393	4898	-0.158193	0.0276651
Trypetinae	Rhagoletis zephyria	11156	3537	1342	1396	4881	-0.159658	0.0197224
Trypetinae	Rhagoletis completa	11168	3596	1284	1365	4923	-0.155769	0.0305776
Trypetinae	Carpomya incompleta	11185	3535	1330	1423	4897	-0.161528	0.0337813
Trypetinae	Carpomya vesuviana	11185	3515	1367	1444	4859	-0.160497	0.0273924
Trypetinae	Acidiella diversa	11230	3627	1244	1353	5006	-0.159736	0.0419715
Trypetinae	Euleia heraclei	11257	3701	1218	1337	5001	-0.149391	0.0465753
Tephritinae	Tephritis femoralis	11145	3768	1144	1196	5037	-0.144123	0.0222222
Tephritinae	Tephritis californica	11147	3767	1143	1197	5040	-0.144544	0.0230769
Tephritinae	Merzomyia westermanni	11184	3709	1308	1296	4871	-0.135431	-0.00460829
Tephritinae	Procecidochares utilis	11193	3793	1182	1180	5038	-0.140981	-0.00084674

## Sheet: ATGC_skew_per_PCGs
Subfamily	Sp	Gene	A	C	G	T	AT skew	GC Skew
Dacinae	Bactrocera tsuneonis	ATP6	199	198	82	199	0	-0.414286
Dacinae	Bactrocera minax	ATP6	197	175	86	220	-0.0551559	-0.340996
Dacinae	Bactrocera rubigina	ATP6	199	147	79	250	-0.113586	-0.300885
Dacinae	Bactrocera melastomatos	ATP6	203	147	77	251	-0.105727	-0.3125
Dacinae	Bactrocera ruiliensis	ATP6	207	130	76	262	-0.117271	-0.262136
Dacinae	Bactrocera thailandica	ATP6	208	130	77	263	-0.116773	-0.256039
Dacinae	Bactrocera carambolae	ATP6	212	130	75	261	-0.103594	-0.268293
Dacinae	Bactrocera dorsalis	ATP6	208	131	76	262	-0.114894	-0.2657
Dacinae	Bactrocera neohumeralis	ATP6	205	144	78	251	-0.100877	-0.297297
Dacinae	Bactrocera tryoni	ATP6	203	145	80	250	-0.103753	-0.288889
Dacinae	Bactrocera correcta	ATP6	208	134	75	261	-0.113006	-0.282297
Dacinae	Bactrocera zonata	ATP6	206	138	76	258	-0.112069	-0.28972
Dacinae	Bactrocera frauenfeldi	ATP6	201	127	78	272	-0.150106	-0.239024
Dacinae	Bactrocera arecae	ATP6	207	136	80	255	-0.103896	-0.259259
Dacinae	Bactrocera limbifera	ATP6	204	139	84	251	-0.103297	-0.246637
Dacinae	Bactrocera ritsemai	ATP6	207	148	81	242	-0.077951	-0.292576
Dacinae	Bactrocera umbrosa	ATP6	201	159	80	238	-0.0842825	-0.330544
Dacinae	Bactrocera latifrons	ATP6	201	153	83	241	-0.0904977	-0.29661
Dacinae	Bactrocera biguttula	ATP6	198	150	79	250	-0.116071	-0.310044
Dacinae	Bactrocera oleae	ATP6	208	151	74	245	-0.0816777	-0.342222
Dacinae	Dacus axanus	ATP6	230	139	73	236	-0.0128755	-0.311321
Dacinae	Dacus conopsoides	ATP6	215	158	79	226	-0.0249433	-0.333333
Dacinae	Dacus longicornis	ATP6	215	159	79	225	-0.0227273	-0.336134
Dacinae	Dacus haikouenis	ATP6	211	133	80	254	-0.0924731	-0.248826
Dacinae	Dacus trimacula	ATP6	216	137	77	248	-0.0689655	-0.280374
Dacinae	Dacus vijaysegarani	ATP6	216	140	78	244	-0.0608696	-0.284404
Dacinae	Dacus bivittatus	ATP6	218	135	78	247	-0.0623656	-0.267606
Dacinae	Zeugodacus scutellaris	ATP6	208	131	76	260	-0.111111	-0.2657
Dacinae	Zeugodacus proprediaphora	ATP6	209	131	77	258	-0.104925	-0.259615
Dacinae	Zeugodacus diaphorus	ATP6	211	128	76	263	-0.109705	-0.254902
Dacinae	Zeugodacus scutellatus	ATP6	208	134	79	257	-0.105376	-0.258216
Dacinae	Zeugodacus strigifinis	ATP6	213	129	74	262	-0.103158	-0.270936
Dacinae	Zeugodacus cucurbitae	ATP6	204	128	82	264	-0.128205	-0.219048
Dacinae	Zeugodacus tau	ATP6	209	128	80	261	-0.110638	-0.230769
Dacinae	Zeugodacus cilifer	ATP6	222	126	80	250	-0.059322	-0.223301
Phytalmiinae	Felderimyia fuscipennis	ATP6	209	146	80	243	-0.0752212	-0.292035
Dacinae	Ceratitis capitata	ATP6	201	107	78	292	-0.184584	-0.156757
Dacinae	Ceratitis rosa	ATP6	211	117	74	276	-0.13347	-0.225131
Dacinae	Ceratitis fasciventris	ATP6	210	117	73	278	-0.139344	-0.231579
Dacinae	Ceratitis quilicii	ATP6	209	114	74	281	-0.146939	-0.212766
Trypetinae	Anastrepha fraterculus	ATP6	226	116	71	265	-0.0794297	-0.240642
Trypetinae	Rhagoletis cerasi	ATP6	227	99	72	280	-0.104536	-0.157895
Trypetinae	Rhagoletis batava	ATP6	227	98	69	284	-0.111546	-0.173653
Trypetinae	Rhagoletis pomonella	ATP6	226	104	71	277	-0.101392	-0.188571
Trypetinae	Rhagoletis zephyria	ATP6	225	108	72	273	-0.0963855	-0.2
Trypetinae	Rhagoletis completa	ATP6	224	98	72	284	-0.11811	-0.152941
Trypetinae	Carpomya incompleta	ATP6	217	107	75	278	-0.123232	-0.175824
Trypetinae	Carpomya vesuviana	ATP6	211	108	79	279	-0.138776	-0.15508
Trypetinae	Acidiella diversa	ATP6	227	98	74	279	-0.102767	-0.139535
Trypetinae	Euleia heraclei	ATP6	225	90	73	290	-0.126214	-0.104294
Tephritinae	Tephritis femoralis	ATP6	244	81	62	303	-0.107861	-0.132867
Tephritinae	Tephritis californica	ATP6	246	85	62	297	-0.0939227	-0.156463
Tephritinae	Merzomyia westermanni	ATP6	241	104	66	267	-0.0511811	-0.223529
Tephritinae	Procecidochares utilis	ATP6	235	91	58	294	-0.111531	-0.221477
Dacinae	Bactrocera tsuneonis	ATP8	60	43	11	48	0.111111	-0.592593
Dacinae	Bactrocera minax	ATP8	61	46	10	45	0.150943	-0.642857
Dacinae	Bactrocera rubigina	ATP8	57	24	12	60	-0.025641	-0.333333
Dacinae	Bactrocera melastomatos	ATP8	59	27	14	62	-0.0247934	-0.317073
Dacinae	Bactrocera ruiliensis	ATP8	58	27	16	64	-0.0491803	-0.255814
Dacinae	Bactrocera thailandica	ATP8	58	27	15	62	-0.0333333	-0.285714
Dacinae	Bactrocera carambolae	ATP8	58	26	15	63	-0.0413223	-0.268293
Dacinae	Bactrocera dorsalis	ATP8	58	25	15	64	-0.0491803	-0.25
Dacinae	Bactrocera neohumeralis	ATP8	57	28	15	62	-0.0420168	-0.302326
Dacinae	Bactrocera tryoni	ATP8	56	29	16	61	-0.042735	-0.288889
Dacinae	Bactrocera correcta	ATP8	56	26	15	65	-0.0743802	-0.268293
Dacinae	Bactrocera zonata	ATP8	55	28	17	62	-0.0598291	-0.244444
Dacinae	Bactrocera frauenfeldi	ATP8	59	28	13	62	-0.0247934	-0.365854
Dacinae	Bactrocera arecae	ATP8	57	33	15	57	0	-0.375
Dacinae	Bactrocera limbifera	ATP8	57	32	16	57	0	-0.333333
Dacinae	Bactrocera ritsemai	ATP8	57	29	16	60	-0.025641	-0.288889
Dacinae	Bactrocera umbrosa	ATP8	56	40	14	52	0.037037	-0.481481
Dacinae	Bactrocera latifrons	ATP8	57	29	15	61	-0.0338983	-0.318182
Dacinae	Bactrocera biguttula	ATP8	60	32	11	59	0.00840336	-0.488372
Dacinae	Bactrocera oleae	ATP8	60	32	11	59	0.00840336	-0.488372
Dacinae	Dacus axanus	ATP8	59	31	11	61	-0.0166667	-0.47619
Dacinae	Dacus conopsoides	ATP8	64	37	8	53	0.0940171	-0.644444
Dacinae	Dacus longicornis	ATP8	64	37	8	53	0.0940171	-0.644444
Dacinae	Dacus haikouenis	ATP8	65	32	9	56	0.0743802	-0.560976
Dacinae	Dacus trimacula	ATP8	61	34	12	55	0.0517241	-0.478261
Dacinae	Dacus vijaysegarani	ATP8	61	34	12	55	0.0517241	-0.478261
Dacinae	Dacus bivittatus	ATP8	57	31	12	62	-0.0420168	-0.44186
Dacinae	Zeugodacus scutellaris	ATP8	61	28	12	61	0	-0.4
Dacinae	Zeugodacus proprediaphora	ATP8	62	29	11	60	0.0163934	-0.45
Dacinae	Zeugodacus diaphorus	ATP8	63	29	10	60	0.0243902	-0.487179
Dacinae	Zeugodacus scutellatus	ATP8	62	28	10	62	0	-0.473684
Dacinae	Zeugodacus strigifinis	ATP8	58	26	13	65	-0.0569106	-0.333333
Dacinae	Zeugodacus cucurbitae	ATP8	54	32	12	64	-0.0847458	-0.454545
Dacinae	Zeugodacus tau	ATP8	55	31	12	64	-0.0756303	-0.44186
Dacinae	Zeugodacus cilifer	ATP8	58	31	11	62	-0.0333333	-0.47619
Phytalmiinae	Felderimyia fuscipennis	ATP8	58	38	9	57	0.00869565	-0.617021
Dacinae	Ceratitis capitata	ATP8	64	27	9	62	0.015873	-0.5
Dacinae	Ceratitis rosa	ATP8	62	26	9	65	-0.023622	-0.485714
Dacinae	Ceratitis fasciventris	ATP8	63	25	9	65	-0.015625	-0.470588
Dacinae	Ceratitis quilicii	ATP8	63	25	9	65	-0.015625	-0.470588
Trypetinae	Anastrepha fraterculus	ATP8	60	29	10	63	-0.0243902	-0.487179
Trypetinae	Rhagoletis cerasi	ATP8	65	22	8	67	-0.0151515	-0.466667
Trypetinae	Rhagoletis batava	ATP8	66	23	9	64	0.0153846	-0.4375
Trypetinae	Rhagoletis pomonella	ATP8	62	25	10	65	-0.023622	-0.428571
Trypetinae	Rhagoletis zephyria	ATP8	62	26	9	62	0	-0.485714
Trypetinae	Rhagoletis completa	ATP8	63	26	10	63	0	-0.444444
Trypetinae	Carpomya incompleta	ATP8	58	25	13	66	-0.0645161	-0.315789
Trypetinae	Carpomya vesuviana	ATP8	59	26	12	65	-0.0483871	-0.368421
Trypetinae	Acidiella diversa	ATP8	68	18	8	68	0	-0.384615
Trypetinae	Euleia heraclei	ATP8	66	21	11	64	0.0153846	-0.3125
Tephritinae	Tephritis femoralis	ATP8	70	15	6	71	-0.0070922	-0.428571
Tephritinae	Tephritis californica	ATP8	70	14	6	72	-0.0140845	-0.4
Tephritinae	Merzomyia westermanni	ATP8	69	20	6	67	0.0147059	-0.538462
Tephritinae	Procecidochares utilis	ATP8	72	15	6	69	0.0212766	-0.428571
Dacinae	Bactrocera tsuneonis	COX1	445	390	255	445	0	-0.209302
Dacinae	Bactrocera minax	COX1	444	395	256	440	0.00452489	-0.213518
Dacinae	Bactrocera rubigina	COX1	457	291	234	517	-0.0616016	-0.108571
Dacinae	Bactrocera melastomatos	COX1	470	299	239	527	-0.0571715	-0.111524
Dacinae	Bactrocera ruiliensis	COX1	450	281	237	530	-0.0816327	-0.0849421
Dacinae	Bactrocera thailandica	COX1	465	288	241	538	-0.0727817	-0.0888469
Dacinae	Bactrocera carambolae	COX1	470	286	241	538	-0.0674603	-0.085389
Dacinae	Bactrocera dorsalis	COX1	469	288	242	536	-0.0666667	-0.0867925
Dacinae	Bactrocera neohumeralis	COX1	450	298	254	533	-0.0844354	-0.0797101
Dacinae	Bactrocera tryoni	COX1	449	300	255	531	-0.0836735	-0.0810811
Dacinae	Bactrocera correcta	COX1	463	301	244	527	-0.0646465	-0.104587
Dacinae	Bactrocera zonata	COX1	470	293	240	532	-0.0618762	-0.0994371
Dacinae	Bactrocera frauenfeldi	COX1	465	287	244	539	-0.0737052	-0.0809793
Dacinae	Bactrocera arecae	COX1	459	315	248	513	-0.0555556	-0.119005
Dacinae	Bactrocera limbifera	COX1	460	311	238	526	-0.0669371	-0.132969
Dacinae	Bactrocera ritsemai	COX1	455	334	249	497	-0.0441176	-0.145798
Dacinae	Bactrocera umbrosa	COX1	431	333	274	497	-0.0711207	-0.0971993
Dacinae	Bactrocera latifrons	COX1	456	337	249	493	-0.0389884	-0.150171
Dacinae	Bactrocera biguttula	COX1	460	299	241	535	-0.0753769	-0.107407
Dacinae	Bactrocera oleae	COX1	464	313	242	515	-0.052094	-0.127928
Dacinae	Dacus axanus	COX1	454	316	240	524	-0.0715746	-0.136691
Dacinae	Dacus conopsoides	COX1	450	323	235	526	-0.0778689	-0.157706
Dacinae	Dacus longicornis	COX1	452	324	235	523	-0.0728205	-0.159213
Dacinae	Dacus haikouenis	COX1	452	295	233	554	-0.101392	-0.117424
Dacinae	Dacus trimacula	COX1	451	306	243	534	-0.084264	-0.114754
Dacinae	Dacus vijaysegarani	COX1	458	306	237	533	-0.0756811	-0.127072
Dacinae	Dacus bivittatus	COX1	450	302	238	544	-0.0945674	-0.118519
Dacinae	Zeugodacus scutellaris	COX1	452	271	230	545	-0.0932798	-0.0818363
Dacinae	Zeugodacus proprediaphora	COX1	458	275	227	538	-0.0803213	-0.0956175
Dacinae	Zeugodacus diaphorus	COX1	470	277	240	547	-0.0757129	-0.0715667
Dacinae	Zeugodacus scutellatus	COX1	457	300	243	534	-0.0776993	-0.104972
Dacinae	Zeugodacus strigifinis	COX1	466	284	249	535	-0.0689311	-0.065666
Dacinae	Zeugodacus cucurbitae	COX1	444	284	246	560	-0.115538	-0.0716981
Dacinae	Zeugodacus tau	COX1	453	267	246	568	-0.112635	-0.0409357
Dacinae	Zeugodacus cilifer	COX1	474	266	236	558	-0.0813953	-0.059761
Phytalmiinae	Felderimyia fuscipennis	COX1	435	314	249	536	-0.104016	-0.115453
Dacinae	Ceratitis capitata	COX1	463	241	230	602	-0.130516	-0.0233546
Dacinae	Ceratitis rosa	COX1	459	244	226	607	-0.138837	-0.0382979
Dacinae	Ceratitis fasciventris	COX1	457	240	232	607	-0.140977	-0.0169492
Dacinae	Ceratitis quilicii	COX1	463	237	226	610	-0.136999	-0.0237581
Trypetinae	Anastrepha fraterculus	COX1	499	244	223	568	-0.0646673	-0.0449679
Trypetinae	Rhagoletis cerasi	COX1	477	248	223	583	-0.1	-0.0530786
Trypetinae	Rhagoletis batava	COX1	481	230	224	596	-0.106778	-0.0132159
Trypetinae	Rhagoletis pomonella	COX1	473	245	236	577	-0.0990476	-0.018711
Trypetinae	Rhagoletis zephyria	COX1	474	244	233	580	-0.100569	-0.0230608
Trypetinae	Rhagoletis completa	COX1	484	229	225	593	-0.101207	-0.00881057
Trypetinae	Carpomya incompleta	COX1	471	241	233	590	-0.112158	-0.0168776
Trypetinae	Carpomya vesuviana	COX1	477	241	234	583	-0.1	-0.0147368
Trypetinae	Acidiella diversa	COX1	470	220	228	616	-0.134438	0.0178571
Trypetinae	Euleia heraclei	COX1	491	216	225	607	-0.105647	0.0204082
Tephritinae	Tephritis femoralis	COX1	486	219	214	615	-0.117166	-0.0115473
Tephritinae	Tephritis californica	COX1	487	218	216	613	-0.114545	-0.00460829
Tephritinae	Merzomyia westermanni	COX1	481	252	221	581	-0.094162	-0.0655391
Tephritinae	Procecidochares utilis	COX1	499	228	208	599	-0.0910747	-0.0458716
Dacinae	Bactrocera tsuneonis	COX2	232	173	99	183	0.118072	-0.272059
Dacinae	Bactrocera minax	COX2	229	177	98	183	0.11165	-0.287273
Dacinae	Bactrocera rubigina	COX2	226	140	93	231	-0.0109409	-0.201717
Dacinae	Bactrocera melastomatos	COX2	226	140	93	231	-0.0109409	-0.201717
Dacinae	Bactrocera ruiliensis	COX2	231	128	97	234	-0.00645161	-0.137778
Dacinae	Bactrocera thailandica	COX2	231	128	97	234	-0.00645161	-0.137778
Dacinae	Bactrocera carambolae	COX2	229	126	98	237	-0.0171674	-0.125
Dacinae	Bactrocera dorsalis	COX2	228	128	99	235	-0.0151188	-0.127753
Dacinae	Bactrocera neohumeralis	COX2	232	133	97	228	0.00869565	-0.156522
Dacinae	Bactrocera tryoni	COX2	232	133	97	228	0.00869565	-0.156522
Dacinae	Bactrocera correcta	COX2	232	126	95	237	-0.010661	-0.140271
Dacinae	Bactrocera zonata	COX2	224	131	100	235	-0.0239651	-0.134199
Dacinae	Bactrocera frauenfeldi	COX2	232	132	97	229	0.00650759	-0.152838
Dacinae	Bactrocera arecae	COX2	231	134	94	231	0	-0.175439
Dacinae	Bactrocera limbifera	COX2	233	135	91	228	0.010846	-0.19469
Dacinae	Bactrocera ritsemai	COX2	233	151	94	209	0.0542986	-0.232653
Dacinae	Bactrocera umbrosa	COX2	227	153	102	208	0.0436782	-0.2
Dacinae	Bactrocera latifrons	COX2	218	149	102	221	-0.00683371	-0.187251
Dacinae	Bactrocera biguttula	COX2	230	146	92	222	0.0176991	-0.226891
Dacinae	Bactrocera oleae	COX2	227	152	93	218	0.0202247	-0.240816
Dacinae	Dacus axanus	COX2	245	130	87	228	0.0359408	-0.198157
Dacinae	Dacus conopsoides	COX2	241	137	88	224	0.0365591	-0.217778
Dacinae	Dacus longicornis	COX2	240	141	88	221	0.0412148	-0.231441
Dacinae	Dacus haikouenis	COX2	228	129	92	241	-0.0277186	-0.167421
Dacinae	Dacus trimacula	COX2	231	139	95	225	0.0131579	-0.188034
Dacinae	Dacus vijaysegarani	COX2	234	128	89	239	-0.0105708	-0.179724
Dacinae	Dacus bivittatus	COX2	240	131	91	228	0.025641	-0.18018
Dacinae	Zeugodacus scutellaris	COX2	233	127	91	239	-0.0127119	-0.165138
Dacinae	Zeugodacus proprediaphora	COX2	232	129	91	238	-0.012766	-0.172727
Dacinae	Zeugodacus diaphorus	COX2	233	123	91	243	-0.0210084	-0.149533
Dacinae	Zeugodacus scutellatus	COX2	230	140	91	229	0.00217865	-0.212121
Dacinae	Zeugodacus strigifinis	COX2	239	127	92	232	0.014862	-0.159817
Dacinae	Zeugodacus cucurbitae	COX2	223	134	94	239	-0.034632	-0.175439
Dacinae	Zeugodacus tau	COX2	225	125	92	248	-0.0486258	-0.152074
Dacinae	Zeugodacus cilifer	COX2	232	130	93	235	-0.00642398	-0.165919
Phytalmiinae	Felderimyia fuscipennis	COX2	223	146	95	224	-0.00223714	-0.211618
Dacinae	Ceratitis capitata	COX2	234	103	89	261	-0.0545455	-0.0729167
Dacinae	Ceratitis rosa	COX2	234	99	87	267	-0.0658683	-0.0645161
Dacinae	Ceratitis fasciventris	COX2	233	105	87	262	-0.0585859	-0.09375
Dacinae	Ceratitis quilicii	COX2	232	104	87	264	-0.0645161	-0.0890052
Trypetinae	Anastrepha fraterculus	COX2	234	113	90	251	-0.0350515	-0.1133
Trypetinae	Rhagoletis cerasi	COX2	237	109	85	257	-0.0404858	-0.123711
Trypetinae	Rhagoletis batava	COX2	232	103	84	269	-0.0738523	-0.101604
Trypetinae	Rhagoletis pomonella	COX2	234	97	85	272	-0.0750988	-0.0659341
Trypetinae	Rhagoletis zephyria	COX2	233	100	86	269	-0.0717131	-0.0752688
Trypetinae	Rhagoletis completa	COX2	235	99	90	264	-0.0581162	-0.047619
Trypetinae	Carpomya incompleta	COX2	232	98	92	268	-0.072	-0.0315789
Trypetinae	Carpomya vesuviana	COX2	231	102	93	264	-0.0666667	-0.0461538
Trypetinae	Acidiella diversa	COX2	241	90	85	272	-0.0604288	-0.0285714
Trypetinae	Euleia heraclei	COX2	254	95	94	280	-0.0486891	-0.00529101
Tephritinae	Tephritis femoralis	COX2	259	87	70	265	-0.0114504	-0.10828
Tephritinae	Tephritis californica	COX2	260	88	69	264	-0.00763359	-0.121019
Tephritinae	Merzomyia westermanni	COX2	255	94	73	266	-0.0211132	-0.125749
Tephritinae	Procecidochares utilis	COX2	260	91	76	267	-0.0132827	-0.0898204
Dacinae	Bactrocera tsuneonis	COX3	236	208	117	228	0.0172414	-0.28
Dacinae	Bactrocera minax	COX3	236	167	120	269	-0.0653465	-0.163763
Dacinae	Bactrocera rubigina	COX3	240	147	113	289	-0.0926276	-0.130769
Dacinae	Bactrocera melastomatos	COX3	243	147	111	288	-0.0847458	-0.139535
Dacinae	Bactrocera ruiliensis	COX3	236	154	120	279	-0.0834951	-0.124088
Dacinae	Bactrocera thailandica	COX3	236	154	120	279	-0.0834951	-0.124088
Dacinae	Bactrocera carambolae	COX3	239	149	118	283	-0.0842912	-0.116105
Dacinae	Bactrocera dorsalis	COX3	240	149	116	284	-0.0839695	-0.124528
Dacinae	Bactrocera neohumeralis	COX3	232	159	122	276	-0.0866142	-0.131673
Dacinae	Bactrocera tryoni	COX3	233	161	121	274	-0.0808679	-0.141844
Dacinae	Bactrocera correcta	COX3	242	154	119	274	-0.0620155	-0.128205
Dacinae	Bactrocera zonata	COX3	241	154	119	275	-0.0658915	-0.128205
Dacinae	Bactrocera frauenfeldi	COX3	240	147	113	289	-0.0926276	-0.130769
Dacinae	Bactrocera arecae	COX3	236	163	118	272	-0.0708661	-0.160142
Dacinae	Bactrocera limbifera	COX3	243	165	114	267	-0.0470588	-0.182796
Dacinae	Bactrocera ritsemai	COX3	234	175	120	260	-0.0526316	-0.186441
Dacinae	Bactrocera umbrosa	COX3	229	166	124	270	-0.0821643	-0.144828
Dacinae	Bactrocera latifrons	COX3	235	177	117	260	-0.0505051	-0.204082
Dacinae	Bactrocera biguttula	COX3	241	164	115	269	-0.054902	-0.175627
Dacinae	Bactrocera oleae	COX3	242	168	117	262	-0.0396825	-0.178947
Dacinae	Dacus axanus	COX3	238	174	115	262	-0.048	-0.204152
Dacinae	Dacus conopsoides	COX3	234	166	118	271	-0.0732673	-0.169014
Dacinae	Dacus longicornis	COX3	236	169	116	268	-0.0634921	-0.185965
Dacinae	Dacus haikouenis	COX3	244	169	111	265	-0.0412574	-0.207143
Dacinae	Dacus trimacula	COX3	246	162	117	264	-0.0352941	-0.16129
Dacinae	Dacus vijaysegarani	COX3	244	153	120	272	-0.0542636	-0.120879
Dacinae	Dacus bivittatus	COX3	244	163	112	270	-0.0505837	-0.185455
Dacinae	Zeugodacus scutellaris	COX3	246	153	113	277	-0.0592734	-0.150376
Dacinae	Zeugodacus proprediaphora	COX3	245	155	113	276	-0.059501	-0.156716
Dacinae	Zeugodacus diaphorus	COX3	246	156	114	273	-0.0520231	-0.155556
Dacinae	Zeugodacus scutellatus	COX3	241	157	119	272	-0.0604288	-0.137681
Dacinae	Zeugodacus strigifinis	COX3	241	163	115	270	-0.0567515	-0.172662
Dacinae	Zeugodacus cucurbitae	COX3	233	160	117	279	-0.0898438	-0.155235
Dacinae	Zeugodacus tau	COX3	233	161	116	279	-0.0898438	-0.162455
Dacinae	Zeugodacus cilifer	COX3	234	159	115	281	-0.0912621	-0.160584
Phytalmiinae	Felderimyia fuscipennis	COX3	231	164	122	272	-0.0815109	-0.146853
Dacinae	Ceratitis capitata	COX3	232	129	106	322	-0.162455	-0.0978723
Dacinae	Ceratitis rosa	COX3	237	126	109	317	-0.144404	-0.0723404
Dacinae	Ceratitis fasciventris	COX3	237	129	110	313	-0.138182	-0.0794979
Dacinae	Ceratitis quilicii	COX3	237	129	109	314	-0.139746	-0.0840336
Trypetinae	Anastrepha fraterculus	COX3	247	135	112	295	-0.0885609	-0.0931174
Trypetinae	Rhagoletis cerasi	COX3	249	119	112	309	-0.107527	-0.030303
Trypetinae	Rhagoletis batava	COX3	247	127	108	307	-0.108303	-0.0808511
Trypetinae	Rhagoletis pomonella	COX3	240	124	111	314	-0.133574	-0.0553191
Trypetinae	Rhagoletis zephyria	COX3	234	129	115	311	-0.141284	-0.057377
Trypetinae	Rhagoletis completa	COX3	253	119	113	304	-0.0915619	-0.0258621
Trypetinae	Carpomya incompleta	COX3	248	123	113	305	-0.103074	-0.0423729
Trypetinae	Carpomya vesuviana	COX3	243	129	117	300	-0.104972	-0.0487805
Trypetinae	Acidiella diversa	COX3	235	128	110	322	-0.156194	-0.0756303
Trypetinae	Euleia heraclei	COX3	238	117	111	323	-0.151515	-0.0263158
Tephritinae	Tephritis femoralis	COX3	261	108	98	319	-0.1	-0.0485437
Tephritinae	Tephritis californica	COX3	254	109	98	325	-0.122625	-0.0531401
Tephritinae	Merzomyia westermanni	COX3	267	124	100	298	-0.0548673	-0.107143
Tephritinae	Procecidochares utilis	COX3	267	105	95	322	-0.0933786	-0.05
Dacinae	Bactrocera tsuneonis	CYTB	445	390	255	445	0	-0.209302
Dacinae	Bactrocera minax	CYTB	343	296	161	337	0.00882353	-0.295405
Dacinae	Bactrocera rubigina	CYTB	365	223	142	407	-0.0544041	-0.221918
Dacinae	Bactrocera melastomatos	CYTB	363	223	142	407	-0.0571429	-0.221918
Dacinae	Bactrocera ruiliensis	CYTB	358	222	150	407	-0.0640523	-0.193548
Dacinae	Bactrocera thailandica	CYTB	358	222	150	407	-0.0640523	-0.193548
Dacinae	Bactrocera carambolae	CYTB	356	227	152	402	-0.060686	-0.197889
Dacinae	Bactrocera dorsalis	CYTB	354	231	151	399	-0.059761	-0.209424
Dacinae	Bactrocera neohumeralis	CYTB	346	245	151	393	-0.0635995	-0.237374
Dacinae	Bactrocera tryoni	CYTB	350	243	148	394	-0.0591398	-0.242967
Dacinae	Bactrocera correcta	CYTB	353	219	151	414	-0.0795306	-0.183784
Dacinae	Bactrocera zonata	CYTB	351	215	151	420	-0.0894942	-0.174863
Dacinae	Bactrocera frauenfeldi	CYTB	359	212	148	416	-0.0735484	-0.177778
Dacinae	Bactrocera arecae	CYTB	356	242	151	388	-0.0430108	-0.231552
Dacinae	Bactrocera limbifera	CYTB	366	227	149	395	-0.0381078	-0.207447
Dacinae	Bactrocera ritsemai	CYTB	363	241	148	385	-0.0294118	-0.239075
Dacinae	Bactrocera umbrosa	CYTB	343	251	159	382	-0.0537931	-0.22439
Dacinae	Bactrocera latifrons	CYTB	355	255	147	378	-0.0313779	-0.268657
Dacinae	Bactrocera biguttula	CYTB	359	223	145	410	-0.0663199	-0.211957
Dacinae	Bactrocera oleae	CYTB	358	225	149	405	-0.061599	-0.203209
Dacinae	Dacus axanus	CYTB	367	234	142	394	-0.0354796	-0.244681
Dacinae	Dacus conopsoides	CYTB	358	252	141	384	-0.0350404	-0.282443
Dacinae	Dacus longicornis	CYTB	357	255	142	381	-0.0325203	-0.284635
Dacinae	Dacus haikouenis	CYTB	366	220	140	409	-0.0554839	-0.222222
Dacinae	Dacus trimacula	CYTB	358	217	150	412	-0.0701299	-0.182561
Dacinae	Dacus vijaysegarani	CYTB	360	217	146	414	-0.0697674	-0.195592
Dacinae	Dacus bivittatus	CYTB	353	228	146	410	-0.0747051	-0.219251
Dacinae	Zeugodacus scutellaris	CYTB	361	208	149	419	-0.074359	-0.165266
Dacinae	Zeugodacus proprediaphora	CYTB	369	207	141	420	-0.0646388	-0.189655
Dacinae	Zeugodacus diaphorus	CYTB	359	209	144	423	-0.0818414	-0.184136
Dacinae	Zeugodacus scutellatus	CYTB	368	219	147	403	-0.0453956	-0.196721
Dacinae	Zeugodacus strigifinis	CYTB	367	226	144	398	-0.0405229	-0.221622
Dacinae	Zeugodacus cucurbitae	CYTB	340	225	150	422	-0.107612	-0.2
Dacinae	Zeugodacus tau	CYTB	350	216	149	422	-0.0932642	-0.183562
Dacinae	Zeugodacus cilifer	CYTB	358	216	150	413	-0.0713359	-0.180328
Phytalmiinae	Felderimyia fuscipennis	CYTB	341	231	151	414	-0.0966887	-0.209424
Dacinae	Ceratitis capitata	CYTB	378	168	135	456	-0.0935252	-0.108911
Dacinae	Ceratitis rosa	CYTB	364	173	136	464	-0.120773	-0.119741
Dacinae	Ceratitis fasciventris	CYTB	363	174	140	460	-0.117861	-0.10828
Dacinae	Ceratitis quilicii	CYTB	364	169	140	464	-0.120773	-0.0938511
Trypetinae	Anastrepha fraterculus	CYTB	370	181	141	445	-0.0920245	-0.124224
Trypetinae	Rhagoletis cerasi	CYTB	386	172	138	441	-0.0665054	-0.109677
Trypetinae	Rhagoletis batava	CYTB	384	178	127	448	-0.0769231	-0.167213
Trypetinae	Rhagoletis pomonella	CYTB	378	176	138	445	-0.0814095	-0.121019
Trypetinae	Rhagoletis zephyria	CYTB	372	176	141	444	-0.0882353	-0.11041
Trypetinae	Rhagoletis completa	CYTB	386	167	138	446	-0.0721154	-0.095082
Trypetinae	Carpomya incompleta	CYTB	370	163	142	460	-0.108434	-0.0688525
Trypetinae	Carpomya vesuviana	CYTB	369	172	142	452	-0.101096	-0.0955414
Trypetinae	Acidiella diversa	CYTB	371	157	139	470	-0.117717	-0.0608108
Trypetinae	Euleia heraclei	CYTB	369	147	146	475	-0.125592	-0.00341297
Tephritinae	Tephritis femoralis	CYTB	395	149	124	469	-0.0856481	-0.0915751
Tephritinae	Tephritis californica	CYTB	387	147	125	477	-0.104167	-0.0808824
Tephritinae	Merzomyia westermanni	CYTB	401	169	119	448	-0.0553592	-0.173611
Tephritinae	Procecidochares utilis	CYTB	409	147	112	466	-0.0651429	-0.135135
Dacinae	Bactrocera tsuneonis	ND1	192	95	219	433	0.3856	-0.394904
Dacinae	Bactrocera minax	ND1	225	89	172	454	0.337261	-0.318008
Dacinae	Bactrocera rubigina	ND1	264	95	177	496	0.305263	-0.301471
Dacinae	Bactrocera melastomatos	ND1	229	84	168	459	0.334302	-0.333333
Dacinae	Bactrocera ruiliensis	ND1	245	85	163	464	0.308886	-0.314516
Dacinae	Bactrocera thailandica	ND1	237	85	162	465	0.324786	-0.311741
Dacinae	Bactrocera carambolae	ND1	237	89	163	451	0.311047	-0.293651
Dacinae	Bactrocera dorsalis	ND1	236	85	161	458	0.319885	-0.308943
Dacinae	Bactrocera neohumeralis	ND1	239	84	159	458	0.314204	-0.308642
Dacinae	Bactrocera tryoni	ND1	238	83	160	459	0.317073	-0.316872
Dacinae	Bactrocera correcta	ND1	235	86	158	461	0.324713	-0.295082
Dacinae	Bactrocera zonata	ND1	236	83	161	460	0.321839	-0.319672
Dacinae	Bactrocera frauenfeldi	ND1	243	88	160	449	0.297688	-0.290323
Dacinae	Bactrocera arecae	ND1	221	92	176	451	0.342262	-0.313433
Dacinae	Bactrocera limbifera	ND1	228	79	174	459	0.336245	-0.375494
Dacinae	Bactrocera ritsemai	ND1	260	94	188	490	0.306667	-0.333333
Dacinae	Bactrocera umbrosa	ND1	209	95	191	445	0.360856	-0.335664
Dacinae	Bactrocera latifrons	ND1	226	90	176	448	0.329377	-0.323308
Dacinae	Bactrocera biguttula	ND1	228	82	169	461	0.338171	-0.346614
Dacinae	Bactrocera oleae	ND1	220	80	174	466	0.358601	-0.370079
Dacinae	Dacus axanus	ND1	230	82	165	471	0.343795	-0.336032
Dacinae	Dacus conopsoides	ND1	215	84	182	459	0.362018	-0.368421
Dacinae	Dacus longicornis	ND1	215	88	182	455	0.358209	-0.348148
Dacinae	Dacus haikouenis	ND1	238	81	157	463	0.32097	-0.319328
Dacinae	Dacus trimacula	ND1	233	95	171	449	0.316716	-0.285714
Dacinae	Dacus vijaysegarani	ND1	225	81	177	456	0.339207	-0.372093
Dacinae	Dacus bivittatus	ND1	229	80	173	466	0.341007	-0.367589
Dacinae	Zeugodacus scutellaris	ND1	234	80	159	467	0.332382	-0.330544
Dacinae	Zeugodacus proprediaphora	ND1	268	85	166	501	0.302991	-0.322709
Dacinae	Zeugodacus diaphorus	ND1	238	76	154	472	0.329577	-0.33913
Dacinae	Zeugodacus scutellatus	ND1	264	92	172	492	0.301587	-0.30303
Dacinae	Zeugodacus strigifinis	ND1	225	88	165	462	0.344978	-0.304348
Dacinae	Zeugodacus cucurbitae	ND1	237	88	162	453	0.313043	-0.296
Dacinae	Zeugodacus tau	ND1	262	90	167	501	0.313237	-0.299611
Dacinae	Zeugodacus cilifer	ND1	240	82	158	459	0.313305	-0.316667
Phytalmiinae	Felderimyia fuscipennis	ND1	234	85	175	449	0.314788	-0.346154
Dacinae	Ceratitis capitata	ND1	259	81	141	459	0.278552	-0.27027
Dacinae	Ceratitis rosa	ND1	253	79	144	464	0.294282	-0.29148
Dacinae	Ceratitis fasciventris	ND1	286	91	150	493	0.265725	-0.244813
Dacinae	Ceratitis quilicii	ND1	257	82	140	461	0.284123	-0.261261
Trypetinae	Anastrepha fraterculus	ND1	235	78	150	477	0.339888	-0.315789
Trypetinae	Rhagoletis cerasi	ND1	238	85	143	483	0.339806	-0.254386
Trypetinae	Rhagoletis batava	ND1	243	77	142	486	0.333333	-0.296804
Trypetinae	Rhagoletis pomonella	ND1	245	79	140	485	0.328767	-0.278539
Trypetinae	Rhagoletis zephyria	ND1	241	81	142	485	0.336088	-0.273543
Trypetinae	Rhagoletis completa	ND1	247	73	137	491	0.330623	-0.304762
Trypetinae	Carpomya incompleta	ND1	236	77	140	487	0.347165	-0.290323
Trypetinae	Carpomya vesuviana	ND1	241	82	137	480	0.331484	-0.251142
Trypetinae	Acidiella diversa	ND1	266	76	132	475	0.282051	-0.269231
Trypetinae	Euleia heraclei	ND1	269	75	124	472	0.273954	-0.246231
Tephritinae	Tephritis femoralis	ND1	271	73	117	478	0.276368	-0.231579
Tephritinae	Tephritis californica	ND1	267	72	125	475	0.280323	-0.269036
Tephritinae	Merzomyia westermanni	ND1	242	77	146	474	0.324022	-0.309417
Tephritinae	Procecidochares utilis	ND1	276	73	117	473	0.263017	-0.231579
Dacinae	Bactrocera tsuneonis	ND2	323	253	118	329	-0.00920245	-0.363881
Dacinae	Bactrocera minax	ND2	313	245	132	333	-0.0309598	-0.299735
Dacinae	Bactrocera rubigina	ND2	361	162	85	415	-0.0695876	-0.311741
Dacinae	Bactrocera melastomatos	ND2	359	162	87	415	-0.0723514	-0.301205
Dacinae	Bactrocera ruiliensis	ND2	346	174	95	408	-0.0822281	-0.29368
Dacinae	Bactrocera thailandica	ND2	346	174	95	408	-0.0822281	-0.29368
Dacinae	Bactrocera carambolae	ND2	350	170	93	410	-0.0789474	-0.292776
Dacinae	Bactrocera dorsalis	ND2	351	174	92	406	-0.0726552	-0.308271
Dacinae	Bactrocera neohumeralis	ND2	339	189	104	391	-0.0712329	-0.290102
Dacinae	Bactrocera tryoni	ND2	339	189	104	391	-0.0712329	-0.290102
Dacinae	Bactrocera correcta	ND2	343	159	98	423	-0.104439	-0.237354
Dacinae	Bactrocera zonata	ND2	346	162	99	416	-0.0918635	-0.241379
Dacinae	Bactrocera frauenfeldi	ND2	354	169	90	410	-0.0732984	-0.305019
Dacinae	Bactrocera arecae	ND2	341	199	93	390	-0.0670315	-0.363014
Dacinae	Bactrocera limbifera	ND2	350	174	90	409	-0.0777339	-0.318182
Dacinae	Bactrocera ritsemai	ND2	343	195	93	392	-0.0666667	-0.354167
Dacinae	Bactrocera umbrosa	ND2	329	200	109	385	-0.0784314	-0.294498
Dacinae	Bactrocera latifrons	ND2	348	195	103	377	-0.04	-0.308725
Dacinae	Bactrocera biguttula	ND2	346	190	91	396	-0.0673854	-0.352313
Dacinae	Bactrocera oleae	ND2	344	191	92	396	-0.0702703	-0.349823
Dacinae	Dacus axanus	ND2	367	188	87	381	-0.0187166	-0.367273
Dacinae	Dacus conopsoides	ND2	358	189	92	384	-0.0350404	-0.345196
Dacinae	Dacus longicornis	ND2	358	190	92	383	-0.0337382	-0.347518
Dacinae	Dacus haikouenis	ND2	352	181	96	394	-0.0563003	-0.306859
Dacinae	Dacus trimacula	ND2	346	181	98	398	-0.0698925	-0.297491
Dacinae	Dacus vijaysegarani	ND2	352	169	100	402	-0.066313	-0.256506
Dacinae	Dacus bivittatus	ND2	340	180	97	406	-0.0884718	-0.299639
Dacinae	Zeugodacus scutellaris	ND2	349	173	93	408	-0.0779392	-0.300752
Dacinae	Zeugodacus proprediaphora	ND2	350	172	96	405	-0.0728477	-0.283582
Dacinae	Zeugodacus diaphorus	ND2	354	169	91	409	-0.0720839	-0.3
Dacinae	Zeugodacus scutellatus	ND2	347	185	93	398	-0.0684564	-0.330935
Dacinae	Zeugodacus strigifinis	ND2	355	175	101	392	-0.0495315	-0.268116
Dacinae	Zeugodacus cucurbitae	ND2	336	180	98	409	-0.0979866	-0.294964
Dacinae	Zeugodacus tau	ND2	343	172	97	411	-0.0901857	-0.27881
Dacinae	Zeugodacus cilifer	ND2	364	166	89	404	-0.0520833	-0.301961
Phytalmiinae	Felderimyia fuscipennis	ND2	328	190	97	405	-0.105048	-0.324042
Dacinae	Ceratitis capitata	ND2	343	126	79	475	-0.161369	-0.229268
Dacinae	Ceratitis rosa	ND2	348	129	79	467	-0.146012	-0.240385
Dacinae	Ceratitis fasciventris	ND2	345	130	83	465	-0.148148	-0.220657
Dacinae	Ceratitis quilicii	ND2	346	125	82	470	-0.151961	-0.207729
Trypetinae	Anastrepha fraterculus	ND2	372	133	84	440	-0.0837438	-0.225806
Trypetinae	Rhagoletis cerasi	ND2	352	135	82	433	-0.103185	-0.24424
Trypetinae	Rhagoletis batava	ND2	353	121	76	452	-0.122981	-0.228426
Trypetinae	Rhagoletis pomonella	ND2	337	113	92	460	-0.154329	-0.102439
Trypetinae	Rhagoletis zephyria	ND2	335	117	91	459	-0.156171	-0.125
Trypetinae	Rhagoletis completa	ND2	354	123	79	446	-0.115	-0.217822
Trypetinae	Carpomya incompleta	ND2	346	136	92	449	-0.12956	-0.192982
Trypetinae	Carpomya vesuviana	ND2	343	137	94	449	-0.133838	-0.186147
Trypetinae	Acidiella diversa	ND2	365	110	83	477	-0.133017	-0.139896
Trypetinae	Euleia heraclei	ND2	375	114	74	460	-0.101796	-0.212766
Tephritinae	Tephritis femoralis	ND2	383	91	68	451	-0.0815348	-0.144654
Tephritinae	Tephritis californica	ND2	383	97	65	448	-0.078219	-0.197531
Tephritinae	Merzomyia westermanni	ND2	383	123	69	454	-0.0848268	-0.28125
Tephritinae	Procecidochares utilis	ND2	369	104	67	483	-0.133803	-0.216374
Dacinae	Bactrocera tsuneonis	ND3	104	93	39	107	-0.014218	-0.409091
Dacinae	Bactrocera minax	ND3	114	85	38	115	-0.00436681	-0.382114
Dacinae	Bactrocera rubigina	ND3	118	56	32	148	-0.112782	-0.272727
Dacinae	Bactrocera melastomatos	ND3	116	56	32	148	-0.121212	-0.272727
Dacinae	Bactrocera ruiliensis	ND3	118	60	33	143	-0.0957854	-0.290323
Dacinae	Bactrocera thailandica	ND3	118	60	33	143	-0.0957854	-0.290323
Dacinae	Bactrocera carambolae	ND3	115	63	33	141	-0.101562	-0.3125
Dacinae	Bactrocera dorsalis	ND3	115	59	32	146	-0.118774	-0.296703
Dacinae	Bactrocera neohumeralis	ND3	109	62	39	142	-0.131474	-0.227723
Dacinae	Bactrocera tryoni	ND3	109	60	39	144	-0.13834	-0.212121
Dacinae	Bactrocera correcta	ND3	117	62	34	141	-0.0930233	-0.291667
Dacinae	Bactrocera zonata	ND3	114	61	37	140	-0.102362	-0.244898
Dacinae	Bactrocera frauenfeldi	ND3	117	57	33	147	-0.113636	-0.266667
Dacinae	Bactrocera arecae	ND3	114	67	34	137	-0.0916335	-0.326733
Dacinae	Bactrocera limbifera	ND3	114	64	35	141	-0.105882	-0.292929
Dacinae	Bactrocera ritsemai	ND3	116	64	36	138	-0.0866142	-0.28
Dacinae	Bactrocera umbrosa	ND3	112	66	40	134	-0.0894309	-0.245283
Dacinae	Bactrocera latifrons	ND3	112	69	36	135	-0.0931174	-0.314286
Dacinae	Bactrocera biguttula	ND3	117	55	39	143	-0.1	-0.170213
Dacinae	Bactrocera oleae	ND3	121	62	34	137	-0.0620155	-0.291667
Dacinae	Dacus axanus	ND3	123	60	29	142	-0.0716981	-0.348315
Dacinae	Dacus conopsoides	ND3	122	70	28	134	-0.046875	-0.428571
Dacinae	Dacus longicornis	ND3	122	70	28	134	-0.046875	-0.428571
Dacinae	Dacus haikouenis	ND3	119	71	31	133	-0.0555556	-0.392157
Dacinae	Dacus trimacula	ND3	119	67	30	138	-0.07393	-0.381443
Dacinae	Dacus vijaysegarani	ND3	117	68	30	139	-0.0859375	-0.387755
Dacinae	Dacus bivittatus	ND3	112	61	34	147	-0.135135	-0.284211
Dacinae	Zeugodacus scutellaris	ND3	116	64	37	137	-0.083004	-0.267327
Dacinae	Zeugodacus proprediaphora	ND3	118	65	35	136	-0.0708661	-0.3
Dacinae	Zeugodacus diaphorus	ND3	114	61	36	141	-0.105882	-0.257732
Dacinae	Zeugodacus scutellatus	ND3	120	61	35	141	-0.0804598	-0.270833
Dacinae	Zeugodacus strigifinis	ND3	122	58	33	141	-0.0722433	-0.274725
Dacinae	Zeugodacus cucurbitae	ND3	115	62	36	141	-0.101562	-0.265306
Dacinae	Zeugodacus tau	ND3	118	65	37	137	-0.0745098	-0.27451
Dacinae	Zeugodacus cilifer	ND3	121	59	33	141	-0.0763359	-0.282609
Phytalmiinae	Felderimyia fuscipennis	ND3	120	61	34	139	-0.0733591	-0.284211
Dacinae	Ceratitis capitata	ND3	122	41	31	160	-0.134752	-0.138889
Dacinae	Ceratitis rosa	ND3	124	44	29	157	-0.117438	-0.205479
Dacinae	Ceratitis fasciventris	ND3	124	41	29	160	-0.126761	-0.171429
Dacinae	Ceratitis quilicii	ND3	124	43	29	158	-0.120567	-0.194444
Trypetinae	Anastrepha fraterculus	ND3	129	51	30	144	-0.0549451	-0.259259
Trypetinae	Rhagoletis cerasi	ND3	122	43	33	156	-0.122302	-0.131579
Trypetinae	Rhagoletis batava	ND3	131	42	28	153	-0.0774648	-0.2
Trypetinae	Rhagoletis pomonella	ND3	126	38	29	161	-0.121951	-0.134328
Trypetinae	Rhagoletis zephyria	ND3	125	39	30	160	-0.122807	-0.130435
Trypetinae	Rhagoletis completa	ND3	131	36	28	159	-0.0965517	-0.125
Trypetinae	Carpomya incompleta	ND3	123	43	31	155	-0.115108	-0.162162
Trypetinae	Carpomya vesuviana	ND3	123	43	31	155	-0.115108	-0.162162
Trypetinae	Acidiella diversa	ND3	129	40	28	157	-0.0979021	-0.176471
Trypetinae	Euleia heraclei	ND3	133	36	26	159	-0.0890411	-0.16129
Tephritinae	Tephritis femoralis	ND3	132	35	27	160	-0.0958904	-0.129032
Tephritinae	Tephritis californica	ND3	131	36	27	160	-0.0996564	-0.142857
Tephritinae	Merzomyia westermanni	ND3	138	47	22	147	-0.0315789	-0.362319
Tephritinae	Procecidochares utilis	ND3	131	38	24	161	-0.10274	-0.225806
Dacinae	Bactrocera tsuneonis	ND4	281	142	288	630	0.383095	-0.339535
Dacinae	Bactrocera minax	ND4	284	139	299	619	0.370986	-0.365297
Dacinae	Bactrocera rubigina	ND4	349	113	230	655	0.304781	-0.341108
Dacinae	Bactrocera melastomatos	ND4	348	110	228	655	0.306082	-0.349112
Dacinae	Bactrocera ruiliensis	ND4	363	121	213	644	0.279047	-0.275449
Dacinae	Bactrocera thailandica	ND4	363	122	213	643	0.27833	-0.271642
Dacinae	Bactrocera carambolae	ND4	355	118	220	648	0.292124	-0.301775
Dacinae	Bactrocera dorsalis	ND4	352	117	222	650	0.297405	-0.309735
Dacinae	Bactrocera neohumeralis	ND4	358	131	224	628	0.273834	-0.261972
Dacinae	Bactrocera tryoni	ND4	357	127	225	632	0.278059	-0.278409
Dacinae	Bactrocera correcta	ND4	358	113	214	656	0.293886	-0.308869
Dacinae	Bactrocera zonata	ND4	356	114	219	652	0.293651	-0.315315
Dacinae	Bactrocera frauenfeldi	ND4	362	115	217	647	0.282458	-0.307229
Dacinae	Bactrocera arecae	ND4	353	114	224	650	0.296112	-0.325444
Dacinae	Bactrocera limbifera	ND4	337	120	243	641	0.310838	-0.338843
Dacinae	Bactrocera ritsemai	ND4	340	115	243	643	0.30824	-0.357542
Dacinae	Bactrocera umbrosa	ND4	335	133	250	623	0.300626	-0.305483
Dacinae	Bactrocera latifrons	ND4	326	128	256	631	0.318704	-0.333333
Dacinae	Bactrocera biguttula	ND4	350	110	232	649	0.299299	-0.356725
Dacinae	Bactrocera oleae	ND4	342	113	241	645	0.306991	-0.361582
Dacinae	Dacus axanus	ND4	349	109	237	646	0.298492	-0.369942
Dacinae	Dacus conopsoides	ND4	345	107	237	652	0.307924	-0.377907
Dacinae	Dacus longicornis	ND4	347	107	235	652	0.305305	-0.374269
Dacinae	Dacus haikouenis	ND4	377	102	227	635	0.254941	-0.379939
Dacinae	Dacus trimacula	ND4	361	115	236	629	0.270707	-0.344729
Dacinae	Dacus vijaysegarani	ND4	358	115	238	630	0.275304	-0.348442
Dacinae	Dacus bivittatus	ND4	357	113	238	633	0.278788	-0.356125
Dacinae	Zeugodacus scutellaris	ND4	356	110	234	641	0.285858	-0.360465
Dacinae	Zeugodacus proprediaphora	ND4	362	108	227	644	0.280318	-0.355224
Dacinae	Zeugodacus diaphorus	ND4	372	106	222	641	0.265548	-0.353659
Dacinae	Zeugodacus scutellatus	ND4	354	111	240	636	0.284848	-0.367521
Dacinae	Zeugodacus strigifinis	ND4	355	110	235	641	0.287149	-0.362319
Dacinae	Zeugodacus cucurbitae	ND4	379	126	218	618	0.239719	-0.267442
Dacinae	Zeugodacus tau	ND4	372	116	218	635	0.261172	-0.305389
Dacinae	Zeugodacus cilifer	ND4	362	111	220	648	0.283168	-0.329305
Phytalmiinae	Felderimyia fuscipennis	ND4	342	127	260	612	0.283019	-0.343669
Dacinae	Ceratitis capitata	ND4	410	98	190	643	0.221273	-0.319444
Dacinae	Ceratitis rosa	ND4	401	103	194	643	0.231801	-0.306397
Dacinae	Ceratitis fasciventris	ND4	397	99	197	648	0.240191	-0.331081
Dacinae	Ceratitis quilicii	ND4	402	101	193	645	0.232092	-0.312925
Trypetinae	Anastrepha fraterculus	ND4	389	110	186	656	0.255502	-0.256757
Trypetinae	Rhagoletis cerasi	ND4	376	112	197	656	0.271318	-0.275081
Trypetinae	Rhagoletis batava	ND4	394	109	187	651	0.245933	-0.263514
Trypetinae	Rhagoletis pomonella	ND4	417	102	175	647	0.216165	-0.263538
Trypetinae	Rhagoletis zephyria	ND4	414	103	174	644	0.217391	-0.256318
Trypetinae	Rhagoletis completa	ND4	392	99	176	674	0.26454	-0.28
Trypetinae	Carpomya incompleta	ND4	397	105	183	656	0.245964	-0.270833
Trypetinae	Carpomya vesuviana	ND4	390	112	193	646	0.247104	-0.265574
Trypetinae	Acidiella diversa	ND4	409	103	169	660	0.234799	-0.242647
Trypetinae	Euleia heraclei	ND4	417	106	161	657	0.223464	-0.205993
Tephritinae	Tephritis femoralis	ND4	421	95	145	680	0.235241	-0.208333
Tephritinae	Tephritis californica	ND4	425	92	147	677	0.228675	-0.230126
Tephritinae	Merzomyia westermanni	ND4	392	95	184	670	0.26177	-0.318996
Tephritinae	Procecidochares utilis	ND4	427	86	153	675	0.225045	-0.280335
Dacinae	Bactrocera tsuneonis	ND4L	60	21	66	150	0.428571	-0.517241
Dacinae	Bactrocera minax	ND4L	70	24	60	143	0.342723	-0.428571
Dacinae	Bactrocera rubigina	ND4L	77	25	48	147	0.3125	-0.315068
Dacinae	Bactrocera melastomatos	ND4L	77	25	48	147	0.3125	-0.315068
Dacinae	Bactrocera ruiliensis	ND4L	80	21	45	151	0.307359	-0.363636
Dacinae	Bactrocera thailandica	ND4L	80	21	45	151	0.307359	-0.363636
Dacinae	Bactrocera carambolae	ND4L	81	22	44	150	0.298701	-0.333333
Dacinae	Bactrocera dorsalis	ND4L	79	22	46	150	0.310044	-0.352941
Dacinae	Bactrocera neohumeralis	ND4L	83	21	42	151	0.290598	-0.333333
Dacinae	Bactrocera tryoni	ND4L	82	21	43	151	0.296137	-0.34375
Dacinae	Bactrocera correcta	ND4L	84	21	41	151	0.285106	-0.322581
Dacinae	Bactrocera zonata	ND4L	81	22	43	151	0.301724	-0.323077
Dacinae	Bactrocera frauenfeldi	ND4L	80	21	44	152	0.310345	-0.353846
Dacinae	Bactrocera arecae	ND4L	82	19	44	152	0.299145	-0.396825
Dacinae	Bactrocera limbifera	ND4L	81	21	45	150	0.298701	-0.363636
Dacinae	Bactrocera ritsemai	ND4L	76	22	49	150	0.327434	-0.380282
Dacinae	Bactrocera umbrosa	ND4L	75	27	49	146	0.321267	-0.289474
Dacinae	Bactrocera latifrons	ND4L	81	23	47	146	0.286344	-0.342857
Dacinae	Bactrocera biguttula	ND4L	80	21	47	149	0.30131	-0.382353
Dacinae	Bactrocera oleae	ND4L	78	21	48	150	0.315789	-0.391304
Dacinae	Dacus axanus	ND4L	77	20	47	153	0.330435	-0.402985
Dacinae	Dacus conopsoides	ND4L	73	21	52	151	0.348214	-0.424658
Dacinae	Dacus longicornis	ND4L	75	22	51	149	0.330357	-0.39726
Dacinae	Dacus haikouenis	ND4L	74	20	50	153	0.348018	-0.428571
Dacinae	Dacus trimacula	ND4L	81	20	45	151	0.301724	-0.384615
Dacinae	Dacus vijaysegarani	ND4L	76	22	50	149	0.324444	-0.388889
Dacinae	Dacus bivittatus	ND4L	86	19	39	153	0.280335	-0.344828
Dacinae	Zeugodacus scutellaris	ND4L	84	19	42	152	0.288136	-0.377049
Dacinae	Zeugodacus proprediaphora	ND4L	85	21	42	149	0.273504	-0.333333
Dacinae	Zeugodacus diaphorus	ND4L	86	20	41	150	0.271186	-0.344262
Dacinae	Zeugodacus scutellatus	ND4L	85	20	42	150	0.276596	-0.354839
Dacinae	Zeugodacus strigifinis	ND4L	80	22	40	155	0.319149	-0.290323
Dacinae	Zeugodacus cucurbitae	ND4L	80	23	41	153	0.313305	-0.28125
Dacinae	Zeugodacus tau	ND4L	83	20	39	155	0.302521	-0.322034
Dacinae	Zeugodacus cilifer	ND4L	83	19	41	154	0.299578	-0.366667
Phytalmiinae	Felderimyia fuscipennis	ND4L	77	28	46	146	0.309417	-0.243243
Dacinae	Ceratitis capitata	ND4L	91	18	35	147	0.235294	-0.320755
Dacinae	Ceratitis rosa	ND4L	90	17	38	146	0.237288	-0.381818
Dacinae	Ceratitis fasciventris	ND4L	90	17	38	146	0.237288	-0.381818
Dacinae	Ceratitis quilicii	ND4L	89	17	38	147	0.245763	-0.381818
Trypetinae	Anastrepha fraterculus	ND4L	90	18	39	150	0.25	-0.368421
Trypetinae	Rhagoletis cerasi	ND4L	91	19	34	153	0.254098	-0.283019
Trypetinae	Rhagoletis batava	ND4L	94	19	33	151	0.232653	-0.269231
Trypetinae	Rhagoletis pomonella	ND4L	91	20	35	151	0.247934	-0.272727
Trypetinae	Rhagoletis zephyria	ND4L	92	21	34	150	0.239669	-0.236364
Trypetinae	Rhagoletis completa	ND4L	88	20	37	152	0.266667	-0.298246
Trypetinae	Carpomya incompleta	ND4L	88	21	38	150	0.260504	-0.288136
Trypetinae	Carpomya vesuviana	ND4L	87	20	39	151	0.268908	-0.322034
Trypetinae	Acidiella diversa	ND4L	88	18	38	153	0.26971	-0.357143
Trypetinae	Euleia heraclei	ND4L	92	18	37	150	0.239669	-0.345455
Tephritinae	Tephritis femoralis	ND4L	84	14	33	160	0.311475	-0.404255
Tephritinae	Tephritis californica	ND4L	86	14	29	162	0.306452	-0.348837
Tephritinae	Merzomyia westermanni	ND4L	80	15	38	158	0.327731	-0.433962
Tephritinae	Procecidochares utilis	ND4L	83	15	35	158	0.311203	-0.4
Dacinae	Bactrocera tsuneonis	ND5	371	178	401	779	0.354783	-0.385147
Dacinae	Bactrocera minax	ND5	390	169	386	772	0.328744	-0.390991
Dacinae	Bactrocera rubigina	ND5	486	154	295	800	0.244168	-0.314031
Dacinae	Bactrocera melastomatos	ND5	480	155	293	792	0.245283	-0.308036
Dacinae	Bactrocera ruiliensis	ND5	483	167	297	788	0.239969	-0.280172
Dacinae	Bactrocera thailandica	ND5	483	167	297	788	0.239969	-0.280172
Dacinae	Bactrocera carambolae	ND5	478	160	295	788	0.244866	-0.296703
Dacinae	Bactrocera dorsalis	ND5	480	155	293	792	0.245283	-0.308036
Dacinae	Bactrocera neohumeralis	ND5	450	172	323	775	0.265306	-0.305051
Dacinae	Bactrocera tryoni	ND5	450	170	323	777	0.266504	-0.310345
Dacinae	Bactrocera correcta	ND5	477	162	285	797	0.251177	-0.275168
Dacinae	Bactrocera zonata	ND5	473	166	297	785	0.248013	-0.282937
Dacinae	Bactrocera frauenfeldi	ND5	478	151	287	804	0.25429	-0.310502
Dacinae	Bactrocera arecae	ND5	460	157	320	776	0.255663	-0.341719
Dacinae	Bactrocera limbifera	ND5	474	152	296	798	0.254717	-0.321429
Dacinae	Bactrocera ritsemai	ND5	443	153	324	800	0.287208	-0.358491
Dacinae	Bactrocera umbrosa	ND5	440	179	319	782	0.279869	-0.281124
Dacinae	Bactrocera latifrons	ND5	439	163	329	786	0.283265	-0.337398
Dacinae	Bactrocera biguttula	ND5	487	143	296	795	0.24025	-0.348519
Dacinae	Bactrocera oleae	ND5	482	132	304	801	0.248636	-0.394495
Dacinae	Dacus axanus	ND5	456	139	328	809	0.279051	-0.404711
Dacinae	Dacus conopsoides	ND5	460	148	322	805	0.272727	-0.370213
Dacinae	Dacus longicornis	ND5	460	155	323	797	0.268099	-0.351464
Dacinae	Dacus haikouenis	ND5	467	143	305	820	0.274281	-0.361607
Dacinae	Dacus trimacula	ND5	471	152	310	802	0.260016	-0.341991
Dacinae	Dacus vijaysegarani	ND5	473	153	309	800	0.256874	-0.337662
Dacinae	Dacus bivittatus	ND5	453	152	312	815	0.285489	-0.344828
Dacinae	Zeugodacus scutellaris	ND5	474	145	293	808	0.26053	-0.3379
Dacinae	Zeugodacus proprediaphora	ND5	488	135	293	819	0.253252	-0.369159
Dacinae	Zeugodacus diaphorus	ND5	490	143	284	803	0.242073	-0.330211
Dacinae	Zeugodacus scutellatus	ND5	461	144	311	804	0.271146	-0.367033
Dacinae	Zeugodacus strigifinis	ND5	465	142	292	821	0.276827	-0.345622
Dacinae	Zeugodacus cucurbitae	ND5	488	155	293	784	0.232704	-0.308036
Dacinae	Zeugodacus tau	ND5	473	157	298	792	0.252174	-0.30989
Dacinae	Zeugodacus cilifer	ND5	478	144	293	805	0.254871	-0.340961
Phytalmiinae	Felderimyia fuscipennis	ND5	478	157	320	765	0.230893	-0.341719
Dacinae	Ceratitis capitata	ND5	524	134	242	820	0.220238	-0.287234
Dacinae	Ceratitis rosa	ND5	534	136	238	812	0.206538	-0.272727
Dacinae	Ceratitis fasciventris	ND5	530	137	242	811	0.209545	-0.277045
Dacinae	Ceratitis quilicii	ND5	528	134	245	813	0.212528	-0.292876
Trypetinae	Anastrepha fraterculus	ND5	500	143	254	823	0.244142	-0.279597
Trypetinae	Rhagoletis cerasi	ND5	510	141	239	829	0.238237	-0.257895
Trypetinae	Rhagoletis batava	ND5	522	134	222	841	0.234043	-0.247191
Trypetinae	Rhagoletis pomonella	ND5	521	142	239	817	0.221226	-0.254593
Trypetinae	Rhagoletis zephyria	ND5	520	144	237	818	0.22272	-0.244094
Trypetinae	Rhagoletis completa	ND5	528	133	227	831	0.222958	-0.261111
Trypetinae	Carpomya incompleta	ND5	537	138	238	807	0.200893	-0.265957
Trypetinae	Carpomya vesuviana	ND5	532	134	241	813	0.208922	-0.285333
Trypetinae	Acidiella diversa	ND5	553	134	227	821	0.195051	-0.257618
Trypetinae	Euleia heraclei	ND5	559	135	223	832	0.196262	-0.24581
Tephritinae	Tephritis femoralis	ND5	552	126	205	849	0.211991	-0.238671
Tephritinae	Tephritis californica	ND5	561	123	199	848	0.203691	-0.236025
Tephritinae	Merzomyia westermanni	ND5	543	123	225	826	0.20672	-0.293103
Tephritinae	Procecidochares utilis	ND5	553	135	204	837	0.204317	-0.20354
Dacinae	Bactrocera tsuneonis	ND6	190	137	39	156	0.0982659	-0.556818
Dacinae	Bactrocera minax	ND6	201	130	37	154	0.132394	-0.556886
Dacinae	Bactrocera rubigina	ND6	202	81	31	211	-0.0217918	-0.446429
Dacinae	Bactrocera melastomatos	ND6	202	81	31	211	-0.0217918	-0.446429
Dacinae	Bactrocera ruiliensis	ND6	198	82	34	211	-0.0317848	-0.413793
Dacinae	Bactrocera thailandica	ND6	198	82	34	211	-0.0317848	-0.413793
Dacinae	Bactrocera carambolae	ND6	197	87	33	208	-0.0271605	-0.45
Dacinae	Bactrocera dorsalis	ND6	196	88	33	207	-0.0272953	-0.454545
Dacinae	Bactrocera neohumeralis	ND6	193	90	37	205	-0.0301508	-0.417323
Dacinae	Bactrocera tryoni	ND6	192	90	38	205	-0.0327456	-0.40625
Dacinae	Bactrocera correcta	ND6	187	88	41	209	-0.0555556	-0.364341
Dacinae	Bactrocera zonata	ND6	195	84	36	210	-0.037037	-0.4
Dacinae	Bactrocera frauenfeldi	ND6	201	76	35	213	-0.0289855	-0.369369
Dacinae	Bactrocera arecae	ND6	200	93	32	200	0	-0.488
Dacinae	Bactrocera limbifera	ND6	202	80	34	209	-0.0170316	-0.403509
Dacinae	Bactrocera ritsemai	ND6	199	100	37	189	0.0257732	-0.459854
Dacinae	Bactrocera umbrosa	ND6	179	102	46	198	-0.0503979	-0.378378
Dacinae	Bactrocera latifrons	ND6	193	103	37	192	0.0025974	-0.471429
Dacinae	Bactrocera biguttula	ND6	197	88	30	210	-0.031941	-0.491525
Dacinae	Bactrocera oleae	ND6	197	88	30	210	-0.031941	-0.491525
Dacinae	Dacus axanus	ND6	200	94	37	194	0.0152284	-0.435115
Dacinae	Dacus conopsoides	ND6	196	95	39	192	0.0103093	-0.41791
Dacinae	Dacus longicornis	ND6	196	94	38	194	0.00512821	-0.424242
Dacinae	Dacus haikouenis	ND6	198	92	35	194	0.0102041	-0.448819
Dacinae	Dacus trimacula	ND6	200	84	37	204	-0.00990099	-0.38843
Dacinae	Dacus vijaysegarani	ND6	203	81	36	205	-0.00490196	-0.384615
Dacinae	Dacus bivittatus	ND6	209	84	34	198	0.027027	-0.423729
Dacinae	Zeugodacus scutellaris	ND6	204	78	35	208	-0.00970874	-0.380531
Dacinae	Zeugodacus proprediaphora	ND6	203	84	33	205	-0.00490196	-0.435897
Dacinae	Zeugodacus diaphorus	ND6	202	86	34	203	-0.00246914	-0.433333
Dacinae	Zeugodacus scutellatus	ND6	196	94	33	202	-0.0150754	-0.480315
Dacinae	Zeugodacus strigifinis	ND6	205	95	31	194	0.0275689	-0.507937
Dacinae	Zeugodacus cucurbitae	ND6	193	91	41	200	-0.0178117	-0.378788
Dacinae	Zeugodacus tau	ND6	192	87	38	208	-0.04	-0.392
Dacinae	Zeugodacus cilifer	ND6	210	76	32	207	0.00719424	-0.407407
Phytalmiinae	Felderimyia fuscipennis	ND6	198	81	42	204	-0.0149254	-0.317073
Dacinae	Ceratitis capitata	ND6	198	63	32	232	-0.0790698	-0.326316
Dacinae	Ceratitis rosa	ND6	200	66	32	227	-0.0632319	-0.346939
Dacinae	Ceratitis fasciventris	ND6	201	65	31	228	-0.0629371	-0.354167
Dacinae	Ceratitis quilicii	ND6	201	65	31	228	-0.0629371	-0.354167
Trypetinae	Anastrepha fraterculus	ND6	205	73	36	211	-0.0144231	-0.33945
Trypetinae	Rhagoletis cerasi	ND6	210	58	33	221	-0.025522	-0.274725
Trypetinae	Rhagoletis batava	ND6	209	58	31	224	-0.034642	-0.303371
Trypetinae	Rhagoletis pomonella	ND6	210	53	32	227	-0.0389016	-0.247059
Trypetinae	Rhagoletis zephyria	ND6	210	54	32	226	-0.0366972	-0.255814
Trypetinae	Rhagoletis completa	ND6	211	62	33	216	-0.0117096	-0.305263
Trypetinae	Carpomya incompleta	ND6	212	53	33	226	-0.0319635	-0.232558
Trypetinae	Carpomya vesuviana	ND6	209	61	32	222	-0.0301624	-0.311828
Trypetinae	Acidiella diversa	ND6	205	52	32	236	-0.0702948	-0.238095
Trypetinae	Euleia heraclei	ND6	213	48	32	232	-0.0426966	-0.2
Tephritinae	Tephritis femoralis	ND6	209	50	28	220	-0.025641	-0.282051
Tephritinae	Tephritis californica	ND6	211	49	28	219	-0.0186047	-0.272727
Tephritinae	Merzomyia westermanni	ND6	217	65	27	215	0.00462963	-0.413043
Tephritinae	Procecidochares utilis	ND6	212	54	25	234	-0.0493274	-0.367089

## Sheet: ATGC_skew_tRNAs
Subfamily	Sp	A	C	G	T	AT skew	GC Skew
Dacinae	Bactrocera tsuneonis	558	247	171	491	0.0638704	-0.181818
Dacinae	Bactrocera minax	559	240	166	501	0.054717	-0.182266
Dacinae	Bactrocera rubigina	580	205	157	546	0.0301954	-0.132597
Dacinae	Bactrocera melastomatos	570	204	156	538	0.0288809	-0.133333
Dacinae	Bactrocera ruiliensis	562	204	164	537	0.022748	-0.108696
Dacinae	Bactrocera thailandica	559	203	164	536	0.0210046	-0.106267
Dacinae	Bactrocera carambolae	558	200	165	543	0.013624	-0.0958904
Dacinae	Bactrocera dorsalis	561	199	165	542	0.0172257	-0.0934066
Dacinae	Bactrocera neohumeralis	564	201	165	537	0.0245232	-0.0983607
Dacinae	Bactrocera tryoni	562	200	167	538	0.0218182	-0.0899183
Dacinae	Bactrocera correcta	555	195	168	552	0.00271003	-0.0743802
Dacinae	Bactrocera zonata	563	203	165	538	0.0227066	-0.103261
Dacinae	Bactrocera frauenfeldi	568	202	163	535	0.0299184	-0.106849
Dacinae	Bactrocera arecae	566	211	162	528	0.0347349	-0.131367
Dacinae	Bactrocera limbifera	566	206	165	531	0.0319052	-0.110512
Dacinae	Bactrocera ritsemai	566	212	162	527	0.0356816	-0.13369
Dacinae	Bactrocera umbrosa	566	217	162	520	0.0423573	-0.145119
Dacinae	Bactrocera latifrons	561	221	168	516	0.0417827	-0.136247
Dacinae	Bactrocera biguttula	581	210	163	531	0.044964	-0.126005
Dacinae	Bactrocera oleae	566	210	160	530	0.0328467	-0.135135
Dacinae	Dacus axanus	575	217	164	511	0.0589319	-0.139108
Dacinae	Dacus conopsoides	605	226	165	544	0.0530896	-0.15601
Dacinae	Dacus longicornis	583	210	163	525	0.0523466	-0.126005
Dacinae	Dacus haikouenis	570	208	158	521	0.0449129	-0.136612
Dacinae	Dacus trimacula	569	209	163	526	0.0392694	-0.123656
Dacinae	Dacus vijaysegarani	564	210	165	526	0.0348624	-0.12
Dacinae	Dacus bivittatus	577	204	159	533	0.0396396	-0.123967
Dacinae	Zeugodacus scutellaris	561	209	167	535	0.0237226	-0.111702
Dacinae	Zeugodacus proprediaphora	561	208	165	536	0.0227894	-0.115282
Dacinae	Zeugodacus diaphorus	561	207	165	538	0.0209281	-0.112903
Dacinae	Zeugodacus scutellatus	558	208	168	534	0.021978	-0.106383
Dacinae	Zeugodacus strigifinis	573	203	162	532	0.0371041	-0.112329
Dacinae	Zeugodacus cucurbitae	554	196	169	548	0.00544465	-0.0739726
Dacinae	Zeugodacus tau	559	200	169	543	0.0145191	-0.0840108
Dacinae	Zeugodacus cilifer	560	206	159	531	0.0265811	-0.128767
Phytalmiinae	Felderimyia fuscipennis	556	219	164	527	0.0267775	-0.143603
Dacinae	Ceratitis capitata	577	187	155	553	0.0212389	-0.0935673
Dacinae	Ceratitis rosa	564	179	161	567	-0.00265252	-0.0529412
Dacinae	Ceratitis fasciventris	573	187	155	556	0.0150576	-0.0935673
Dacinae	Ceratitis quilicii	565	178	162	564	0.00088574	-0.0470588
Trypetinae	Anastrepha fraterculus	586	192	149	552	0.029877	-0.1261
Trypetinae	Rhagoletis cerasi	585	180	152	544	0.0363153	-0.0843373
Trypetinae	Rhagoletis batava	577	178	149	562	0.0131694	-0.088685
Trypetinae	Rhagoletis pomonella	573	179	151	556	0.0150576	-0.0848485
Trypetinae	Rhagoletis zephyria	573	178	151	554	0.0168589	-0.0820669
Trypetinae	Rhagoletis completa	578	182	152	549	0.025732	-0.0898204
Trypetinae	Carpomya incompleta	563	188	160	549	0.0125899	-0.0804598
Trypetinae	Carpomya vesuviana	565	183	158	553	0.0107335	-0.0733138
Trypetinae	Acidiella diversa	596	173	146	563	0.0284728	-0.0846395
Trypetinae	Euleia heraclei	596	176	152	544	0.045614	-0.0731707
Tephritinae	Tephritis femoralis	609	167	136	585	0.0201005	-0.10231
Tephritinae	Tephritis californica	603	161	139	580	0.0194421	-0.0733333
Tephritinae	Merzomyia westermanni	593	184	142	564	0.0250648	-0.128834
Tephritinae	Procecidochares utilis	608	160	131	602	0.00495868	-0.0996564
