# Supplementary material for: Mitochondrial Genome Variations and Possible Adaptive Implications in Some Tephritid Flies (Diptera, Tephritidae)
Source: Int J Mol Sci. 2025 Jun 10;26(12):5560. doi: 10.3390/ijms26125560 (PMC12193529; doi:10.3390/ijms26125560)
Supplement: Supplementary file 1 [file ijms-26-05560-s001.zip › Supplementary Table S5.xlsx]

## Sheet: RSCU
			Lys	Lys	Asn	Asn	Thr	Thr	Thr	Thr	Ser	Ser	Ser	Ser	Ser	Ser	Ser	Ser	Met	Met	Ile	Ile	Gln	Gln	His	His	Pro	Pro	Pro	Pro	Arg	Arg	Arg	Arg	Leu	Leu	Leu	Leu	Leu	Leu	Glu	Glu	Asp	Asp	Ala	Ala	Ala	Ala	Gly
Subfamily	Tribe	Sp	AAA	AAG	AAC	AAT	ACA	ACC	ACG	ACT	AGA	AGC	AGG	AGT	TCA	TCC	TCG	TCT	ATA	ATG	ATC	ATT	CAA	CAG	CAC	CAT	CCA	CCC	CCG	CCT	CGA	CGC	CGG	CGT	CTA	CTC	CTG	CTT	TTA	TTG	GAA	GAG	GAC	GAT	GCA	GCC	GCG	GCT	GGA
Dacinae	Dacini	Bactrocera tsuneonis	1333	0.667	0.872	1128	1596	1123	0.246	1035	1156	0.543	0.330	0.968	1628	1038	0.307	2029	1429	0.571	0.804	1196	1547	0.453	1235	0.765	1233	1397	0.192	1178	2129	0.323	0.710	0.839	1485	0.443	0.207	0.551	2056	1259	1403	0.597	0.932	1068	1005	1387	0.382	1226	1597
Dacinae	Dacini	Bactrocera minax	1243	0.757	0.814	1186	1653	1183	0.113	1052	1116	0.261	0.285	1258	1828	1045	0.309	1899	1490	0.510	0.689	1311	1605	0.395	1160	0.840	1205	1205	0.219	1370	2000	0.323	0.774	0.903	1422	0.321	0.220	0.491	2544	1002	1467	0.533	0.907	1093	1000	1240	0.400	1360	1517
Dacinae	Dacini	Bactrocera rubigina	1357	0.643	0.406	1594	1971	0.425	0.116	1488	1286	0.310	0.024	1095	2286	0.310	0.167	2524	1681	0.319	0.287	1713	1784	0.216	0.769	1231	0.919	0.533	0.059	2489	2414	0.207	0.207	1172	0.843	0.089	0.050	0.684	3739	0.595	1840	0.160	0.636	1364	1122	0.656	0.190	2032	2261
Dacinae	Dacini	Bactrocera melastomatos	1325	0.675	0.402	1598	1990	0.444	0.116	1449	1302	0.331	0.024	1065	2296	0.308	0.166	2509	1654	0.346	0.270	1730	1792	0.208	0.769	1231	0.912	0.559	0.059	2471	2414	0.207	0.207	1172	0.864	0.089	0.070	0.685	3735	0.556	1813	0.187	0.597	1403	1128	0.617	0.191	2064	2183
Dacinae	Dacini	Bactrocera ruiliensis	1271	0.729	0.454	1546	1902	0.451	0.039	1608	1310	0.167	0.000	1214	2381	0.381	0.238	2310	1672	0.328	0.244	1756	1730	0.270	0.897	1103	1215	0.859	0.059	1867	2345	0.138	0.690	0.828	0.949	0.049	0.119	0.722	3568	0.593	1921	0.079	0.464	1536	1326	0.601	0.104	1969	2167
Dacinae	Dacini	Bactrocera thailandica	1271	0.729	0.449	1551	1912	0.449	0.039	1600	1310	0.167	0.000	1190	2405	0.381	0.238	2310	1661	0.339	0.243	1757	1733	0.267	0.886	1114	1215	0.859	0.059	1867	2373	0.136	0.678	0.814	0.959	0.049	0.119	0.722	3558	0.593	1921	0.079	0.457	1543	1306	0.601	0.104	1990	2167
Dacinae	Dacini	Bactrocera carambolae	1190	0.810	0.462	1538	1864	0.408	0.078	1650	1262	0.095	0.024	1310	2405	0.357	0.190	2357	1656	0.344	0.213	1787	1707	0.293	1000	1000	1118	0.794	0.088	2000	2333	0.067	0.733	0.867	0.836	0.060	0.100	0.746	3672	0.587	1895	0.105	0.543	1457	1333	0.625	0.104	1938	2203
Dacinae	Dacini	Bactrocera dorsalis	1176	0.824	0.457	1543	1883	0.369	0.058	1689	1290	0.048	0.000	1337	2316	0.358	0.239	2412	1634	0.366	0.231	1769	1649	0.351	0.950	1050	1126	0.800	0.059	2015	2400	0.067	0.533	1000	0.884	0.070	0.079	0.735	3646	0.586	1895	0.105	0.543	1457	1333	0.583	0.104	1979	2167
Dacinae	Dacini	Bactrocera neohumeralis	1286	0.714	0.489	1511	1728	0.524	0.194	1553	1313	0.263	0.000	1075	2221	0.334	0.191	2603	1570	0.430	0.306	1694	1653	0.347	1025	0.975	1051	0.788	0.146	2015	2305	0.203	0.475	1017	1066	0.069	0.128	0.750	3257	0.730	1792	0.208	0.754	1246	1190	0.718	0.144	1949	2044
Dacinae	Dacini	Bactrocera tryoni	1333	0.667	0.481	1519	1756	0.566	0.156	1522	1310	0.333	0.000	1000	2214	0.310	0.190	2643	1591	0.409	0.294	1706	1653	0.347	1025	0.975	1088	0.824	0.118	1971	2441	0.203	0.339	1017	1056	0.059	0.138	0.760	3237	0.750	1714	0.286	0.686	1314	1245	0.714	0.122	1918	1921
Dacinae	Dacini	Bactrocera correcta	1071	0.929	0.417	1583	1900	0.260	0.080	1760	1353	0.214	0.000	1045	2255	0.309	0.237	2588	1611	0.389	0.202	1798	1737	0.263	0.925	1075	1022	0.730	0.029	2219	2133	0.000	0.667	1200	0.907	0.110	0.090	0.648	3738	0.508	1895	0.105	0.514	1486	1292	0.410	0.144	2154	2319
Dacinae	Dacini	Bactrocera zonata	1190	0.810	0.396	1604	1960	0.218	0.119	1703	1369	0.216	0.000	1033	2354	0.360	0.120	2547	1660	0.340	0.220	1780	1737	0.263	0.911	1089	1109	0.613	0.117	2161	2169	0.068	0.746	1017	0.952	0.089	0.099	0.664	3640	0.555	1792	0.208	0.324	1676	1292	0.554	0.103	2051	2062
Dacinae	Dacini	Bactrocera frauenfeldi	1286	0.714	0.317	1683	1941	0.412	0.020	1627	1281	0.097	0.000	1233	2199	0.411	0.218	2562	1692	0.308	0.209	1791	1760	0.240	0.744	1256	1051	0.467	0.088	2394	2169	0.271	0.407	1153	0.894	0.089	0.109	0.626	3745	0.536	1870	0.130	0.493	1507	1402	0.412	0.062	2124	2097
Dacinae	Dacini	Bactrocera arecae	1373	0.627	0.448	1552	1644	0.436	0.178	1743	1297	0.264	0.000	1153	2138	0.384	0.240	2523	1662	0.338	0.415	1585	1684	0.316	0.963	1037	1051	0.876	0.058	2015	2441	0.271	0.542	0.746	1003	0.079	0.089	0.646	3447	0.735	1688	0.312	0.765	1235	1188	0.896	0.125	1792	2112
Dacinae	Dacini	Bactrocera limbifera	1325	0.675	0.463	1537	1899	0.606	0.040	1455	1341	0.212	0.000	1176	2165	0.376	0.282	2447	1727	0.273	0.230	1770	1680	0.320	0.875	1125	1188	0.783	0.087	1942	2441	0.068	0.475	1017	0.993	0.100	0.070	0.632	3371	0.833	1789	0.211	0.609	1391	1396	0.708	0.167	1729	1921
Dacinae	Dacini	Bactrocera ritsemai	1268	0.732	0.489	1511	1723	0.376	0.198	1703	1269	0.359	0.048	1054	2228	0.407	0.216	2419	1576	0.424	0.347	1653	1737	0.263	1024	0.976	1200	1343	0.200	1257	2169	0.203	0.678	0.949	1088	0.190	0.120	0.599	3235	0.769	1653	0.347	0.941	1059	1320	0.866	0.165	1649	1861
Dacinae	Dacini	Bactrocera umbrosa	1443	0.557	0.549	1451	1734	0.847	0.217	1202	1150	0.446	0.117	1009	2041	0.610	0.399	2229	1487	0.513	0.425	1575	1737	0.263	1037	0.963	0.829	1229	0.286	1657	1867	0.267	0.933	0.933	1086	0.140	0.159	0.598	3150	0.867	1632	0.368	0.638	1362	1075	1075	0.338	1512	1351
Dacinae	Dacini	Bactrocera latifrons	1284	0.716	0.559	1441	1627	0.727	0.115	1531	1266	0.430	0.072	0.884	2269	0.621	0.239	2221	1518	0.482	0.436	1564	1627	0.373	0.976	1024	1007	1065	0.201	1727	2333	0.267	0.467	0.933	1182	0.159	0.169	0.576	3099	0.815	1658	0.342	0.824	1176	1216	0.804	0.289	1691	1704
Dacinae	Dacini	Bactrocera biguttula	1220	0.780	0.432	1568	1734	0.532	0.020	1714	1605	0.243	0.024	0.802	2164	0.657	0.195	2310	1653	0.347	0.375	1625	1893	0.107	0.568	1432	1101	0.609	0.145	2145	2237	0.203	0.542	1017	0.980	0.129	0.050	0.584	3535	0.723	1644	0.356	0.507	1493	1085	0.426	0.106	2383	2034
Dacinae	Dacini	Bactrocera oleae	1358	0.642	0.411	1589	1723	0.495	0.059	1723	1600	0.310	0.048	0.788	2149	0.597	0.239	2269	1594	0.406	0.395	1605	1816	0.184	0.699	1301	1246	0.551	0.116	2087	2169	0.203	0.610	1017	0.995	0.149	0.020	0.617	3383	0.836	1813	0.187	0.479	1521	1146	0.584	0.130	2141	1905
Dacinae	Dacini	Dacus axanus	1436	0.564	0.368	1632	1851	0.537	0.119	1493	1448	0.196	0.172	0.982	2184	0.564	0.049	2405	1607	0.393	0.426	1574	1692	0.308	0.667	1333	1295	0.777	0.144	1784	2069	0.345	0.621	0.966	0.920	0.190	0.070	0.410	3670	0.740	1818	0.182	0.551	1449	1174	0.891	0.109	1826	1939
Dacinae	Dacini	Dacus conopsoides	1481	0.519	0.477	1523	1861	0.574	0.119	1446	1506	0.346	0.173	0.815	1877	0.667	0.247	2370	1547	0.453	0.394	1606	1658	0.342	0.938	1062	1286	0.800	0.171	1743	1898	0.339	0.678	1085	1048	0.168	0.079	0.504	3519	0.682	1680	0.320	0.629	1371	1000	0.809	0.277	1915	1853
Dacinae	Dacini	Dacus longicornis	1506	0.494	0.515	1485	1861	0.594	0.119	1426	1491	0.373	0.174	0.770	1863	0.696	0.298	2335	1568	0.432	0.406	1594	1658	0.342	0.949	1051	1248	0.823	0.199	1730	1898	0.339	0.678	1085	1089	0.168	0.069	0.505	3475	0.693	1680	0.320	0.754	1246	1064	0.894	0.234	1809	1879
Dacinae	Dacini	Dacus haikouenis	1494	0.506	0.458	1542	1717	0.605	0.234	1444	1620	0.123	0.000	1006	2209	0.393	0.147	2503	1696	0.304	0.335	1665	1893	0.107	0.785	1215	1296	0.676	0.056	1972	2333	0.200	0.333	1133	0.854	0.101	0.060	0.553	3729	0.704	1632	0.368	0.522	1478	1283	0.674	0.065	1978	1860
Dacinae	Dacini	Dacus trimacula	1561	0.439	0.482	1518	1700	0.483	0.251	1565	1571	0.314	0.048	0.846	2054	0.459	0.193	2514	1604	0.396	0.314	1686	1787	0.213	0.900	1100	1333	0.609	0.203	1855	2067	0.400	0.600	0.933	0.914	0.129	0.139	0.497	3517	0.805	1653	0.347	0.514	1486	1249	0.677	0.148	1926	2044
Dacinae	Dacini	Dacus vijaysegarani	1494	0.506	0.356	1644	1733	0.552	0.190	1524	1590	0.073	0.073	1101	2275	0.440	0.098	2349	1710	0.290	0.260	1740	1947	0.053	0.886	1114	1391	0.551	0.261	1797	2305	0.136	0.542	1017	0.888	0.128	0.089	0.503	3444	0.947	1740	0.260	0.522	1478	1152	0.775	0.147	1927	1729
Dacinae	Dacini	Dacus bivittatus	1235	0.765	0.375	1625	1709	0.432	0.094	1765	1540	0.224	0.050	0.944	1789	0.621	0.398	2435	1687	0.313	0.255	1745	1818	0.182	0.911	1089	1401	0.730	0.088	1781	2483	0.207	0.207	1103	0.840	0.137	0.039	0.664	3606	0.713	1711	0.289	0.435	1565	1143	0.825	0.233	1799	2103
Dacinae	Dacini	Zeugodacus scutellaris	1310	0.690	0.261	1739	1980	0.323	0.101	1596	1479	0.218	0.000	1067	2158	0.194	0.073	2812	1710	0.290	0.269	1731	1844	0.156	0.649	1351	1381	0.288	0.029	2302	2552	0.138	0.345	0.966	0.921	0.050	0.020	0.624	3574	0.812	1840	0.160	0.543	1457	0.921	0.545	0.063	2471	2026
Dacinae	Dacini	Zeugodacus proprediaphora	1286	0.714	0.312	1688	2061	0.323	0.000	1616	1494	0.145	0.024	1084	2289	0.289	0.000	2675	1732	0.268	0.259	1741	1846	0.154	0.632	1368	1410	0.374	0.058	2158	2483	0.069	0.483	0.966	0.870	0.049	0.030	0.633	3647	0.771	1893	0.107	0.406	1594	0.958	0.562	0.083	2396	2234
Dacinae	Dacini	Zeugodacus diaphorus	1286	0.714	0.321	1679	2051	0.365	0.020	1563	1470	0.145	0.000	1133	2217	0.337	0.048	2651	1726	0.274	0.263	1737	1846	0.154	0.718	1282	1410	0.288	0.086	2216	2441	0.068	0.271	1220	0.898	0.030	0.049	0.641	3730	0.651	1893	0.107	0.371	1629	1062	0.375	0.104	2458	2286
Dacinae	Dacini	Zeugodacus scutellatus	1214	0.786	0.287	1713	2080	0.460	0.040	1420	1542	0.289	0.000	0.916	2120	0.386	0.169	2578	1571	0.429	0.304	1696	1747	0.253	0.831	1169	1324	0.547	0.058	2072	2373	0.068	0.339	1220	1048	0.079	0.059	0.652	3311	0.850	1840	0.160	0.493	1507	0.942	0.649	0.147	2262	2104
Dacinae	Dacini	Zeugodacus strigifinis	1301	0.699	0.425	1575	1684	0.737	0.147	1432	1266	0.263	0.000	1075	2221	0.478	0.263	2436	1637	0.363	0.358	1642	1899	0.101	0.744	1256	1412	0.647	0.176	1765	2780	0.068	0.136	1017	0.812	0.071	0.061	0.599	3716	0.741	1658	0.342	0.493	1507	1174	0.761	0.087	1978	2148
Dacinae	Dacini	Zeugodacus cucurbitae	1239	0.761	0.465	1535	1668	0.482	0.080	1769	1345	0.118	0.000	1204	2100	0.401	0.236	2596	1688	0.312	0.388	1612	1844	0.156	0.625	1375	1324	0.460	0.144	2072	1902	0.197	0.787	1115	0.867	0.040	0.040	0.766	3671	0.615	1730	0.270	0.444	1556	0.817	0.607	0.126	2450	1826
Dacinae	Dacini	Zeugodacus tau	1190	0.810	0.357	1643	1641	0.390	0.082	1887	1293	0.168	0.000	1246	2275	0.311	0.096	2611	1612	0.388	0.315	1685	1821	0.179	0.675	1325	1478	0.348	0.087	2087	2305	0.068	0.475	1153	0.771	0.030	0.099	0.751	3766	0.583	1760	0.240	0.457	1543	0.917	0.417	0.104	2562	2017
Dacinae	Dacini	Zeugodacus cilifer	1284	0.716	0.379	1621	1878	0.265	0.082	1776	1365	0.120	0.000	1102	2515	0.263	0.192	2443	1686	0.314	0.252	1748	1825	0.175	0.641	1359	1489	0.292	0.029	2190	2102	0.000	0.542	1356	0.859	0.070	0.050	0.679	3754	0.589	1766	0.234	0.507	1493	1445	0.524	0.084	1948	2070
Phytalmiinae	Acanthonevrini	Felderimyia fuscipennis	1450	0.550	0.615	1385	1540	0.640	0.100	1720	1551	0.197	0.074	0.738	2314	0.566	0.123	2437	1678	0.322	0.420	1580	1728	0.272	0.868	1132	1248	0.652	0.199	1901	1831	0.339	0.949	0.881	0.824	0.174	0.126	0.601	3635	0.640	1514	0.486	0.479	1521	0.974	0.829	0.207	1990	1752
Dacinae	Ceratitidini	Ceratitis capitata	1711	0.289	0.191	1809	2043	0.174	0.065	1717	1544	0.094	0.000	1029	2152	0.211	0.047	2924	1828	0.172	0.113	1887	1875	0.125	0.405	1595	1588	0.118	0.000	2294	2576	0.068	0.271	1085	0.310	0.000	0.010	0.610	4770	0.300	1872	0.128	0.349	1651	1281	0.180	0.090	2449	2276
Dacinae	Ceratitidini	Ceratitis rosa	1614	0.386	0.211	1789	2044	0.132	0.022	1802	1694	0.047	0.000	0.847	2235	0.165	0.047	2965	1851	0.149	0.109	1891	1899	0.101	0.513	1487	1372	0.204	0.058	2365	2345	0.207	0.345	1103	0.360	0.050	0.010	0.580	4760	0.240	1821	0.179	0.312	1688	1017	0.265	0.110	2608	2301
Dacinae	Ceratitidini	Ceratitis fasciventris	1663	0.337	0.273	1727	2066	0.110	0.044	1780	1666	0.023	0.000	0.915	2276	0.164	0.023	2933	1813	0.187	0.139	1861	1873	0.127	0.405	1595	1431	0.234	0.029	2307	2414	0.069	0.276	1241	0.329	0.040	0.020	0.579	4772	0.260	1872	0.128	0.406	1594	1022	0.200	0.156	2622	2159
Dacinae	Ceratitidini	Ceratitis quilicii	1663	0.337	0.223	1777	2077	0.153	0.000	1770	1642	0.070	0.000	0.891	2252	0.188	0.047	2909	1843	0.157	0.095	1905	1924	0.076	0.487	1513	1343	0.292	0.088	2277	2345	0.069	0.276	1310	0.340	0.030	0.040	0.590	4800	0.200	1897	0.103	0.219	1781	1083	0.199	0.088	2630	2212
Trypetinae	Toxotrypanini	Anastrepha fraterculus	1561	0.439	0.219	1781	2122	0.184	0.061	1633	1374	0.123	0.000	1153	2380	0.319	0.098	2552	1762	0.238	0.160	1840	1900	0.100	0.333	1667	1471	0.206	0.029	2294	2576	0.000	0.407	1017	0.576	0.010	0.030	0.545	4434	0.404	1947	0.053	0.225	1775	1407	0.352	0.000	2242	2400
Trypetinae	Carpomyini	Rhagoletis cerasi	1685	0.315	0.215	1785	1902	0.328	0.044	1727	1497	0.074	0.025	0.785	2724	0.172	0.025	2699	1714	0.286	0.154	1846	1771	0.229	0.359	1641	1557	0.305	0.031	2107	2373	0.136	0.271	1220	0.408	0.020	0.050	0.507	4547	0.468	1692	0.308	0.261	1739	1207	0.426	0.000	2367	2404
Trypetinae	Carpomyini	Rhagoletis batava	1767	0.233	0.219	1781	1887	0.205	0.021	1887	1325	0.123	0.000	0.982	2675	0.172	0.049	2675	1821	0.179	0.118	1882	1973	0.027	0.308	1692	1679	0.275	0.031	2015	2621	0.069	0.069	1241	0.288	0.010	0.000	0.546	4868	0.288	1896	0.104	0.343	1657	1333	0.211	0.047	2409	2169
Trypetinae	Carpomyini	Rhagoletis pomonella	1793	0.207	0.127	1873	1884	0.212	0.042	1862	1333	0.073	0.024	1091	2642	0.145	0.073	2618	1829	0.171	0.082	1918	1890	0.110	0.456	1544	1624	0.361	0.060	1955	2576	0.068	0.203	1153	0.398	0.010	0.030	0.527	4746	0.289	1870	0.130	0.281	1719	1427	0.351	0.117	2105	2080
Trypetinae	Carpomyini	Rhagoletis zephyria	1767	0.233	0.131	1869	1916	0.211	0.042	1832	1297	0.072	0.048	1105	2619	0.216	0.072	2571	1818	0.182	0.087	1913	1919	0.081	0.513	1487	1582	0.358	0.060	2000	2552	0.069	0.207	1172	0.418	0.030	0.010	0.507	4756	0.279	1895	0.105	0.317	1683	1387	0.416	0.116	2081	1946
Trypetinae	Carpomyini	Rhagoletis completa	1540	0.460	0.135	1865	2164	0.131	0.000	1705	1388	0.025	0.000	1110	2751	0.101	0.050	2574	1882	0.118	0.070	1930	1920	0.080	0.410	1590	1363	0.178	0.030	2430	2441	0.000	0.068	1492	0.462	0.010	0.010	0.371	4987	0.161	1922	0.078	0.232	1768	1414	0.221	0.000	2365	2620
Trypetinae	Carpomyini	Carpomya incompleta	1388	0.612	0.115	1885	2021	0.106	0.021	1851	1385	0.119	0.000	1194	2842	0.072	0.096	2293	1784	0.216	0.093	1907	1833	0.167	0.329	1671	1534	0.271	0.060	2135	2467	0.000	0.133	1400	0.348	0.031	0.000	0.532	4884	0.205	1948	0.052	0.139	1861	1262	0.257	0.043	2439	2467
Trypetinae	Carpomyini	Carpomya vesuviana	1365	0.635	0.188	1812	2000	0.129	0.000	1871	1476	0.190	0.000	1000	2810	0.167	0.167	2190	1744	0.256	0.082	1918	1863	0.137	0.380	1620	1552	0.149	0.030	2269	2400	0.067	0.200	1333	0.522	0.020	0.000	0.604	4546	0.307	1895	0.105	0.192	1808	1276	0.238	0.065	2422	2439
Trypetinae	Trypetini	Acidiella diversa	1773	0.227	0.126	1874	2000	0.176	0.044	1780	1503	0.024	0.000	1115	2594	0.121	0.024	2618	1888	0.112	0.099	1901	1946	0.054	0.228	1772	1684	0.180	0.090	2045	2621	0.000	0.345	1034	0.161	0.010	0.000	0.472	5136	0.221	1921	0.079	0.176	1824	1288	0.158	0.045	2508	2136
Trypetinae	Trypetini	Euleia heraclei	1717	0.283	0.080	1920	2190	0.067	0.022	1721	1333	0.048	0.000	1286	2833	0.095	0.024	2381	1879	0.121	0.049	1951	1921	0.079	0.205	1795	1455	0.061	0.030	2455	2983	0.000	0.068	0.949	0.151	0.000	0.000	0.532	5217	0.100	1944	0.056	0.169	1831	1393	0.067	0.022	2517	2602
Tephritinae	Tephritini	Tephritis femoralis	1849	0.151	0.092	1908	1966	0.089	0.022	1922	1702	0.024	0.000	0.851	2748	0.097	0.000	2578	1873	0.127	0.070	1930	1970	0.030	0.085	1915	1496	0.214	0.000	2290	2596	0.000	0.000	1404	0.249	0.010	0.000	0.322	5273	0.145	1947	0.053	0.182	1818	1678	0.028	0.000	2294	2621
Tephritinae	Tephritini	Tephritis californica	1849	0.151	0.098	1902	1978	0.135	0.000	1888	1653	0.000	0.000	0.900	2723	0.170	0.000	2553	1903	0.097	0.069	1931	1971	0.029	0.286	1714	1446	0.246	0.000	2308	2596	0.070	0.000	1333	0.186	0.010	0.010	0.300	5297	0.197	1973	0.027	0.059	1941	1722	0.111	0.028	2139	2620
Tephritinae	Eutretini	Merzomyia westermanni	1868	0.132	0.170	1830	2113	0.246	0.082	1559	1794	0.097	0.000	0.703	2497	0.315	0.048	2545	1765	0.235	0.168	1832	1944	0.056	0.324	1676	1618	0.183	0.092	2107	2847	0.068	0.068	1017	0.470	0.030	0.010	0.310	4710	0.470	1787	0.213	0.381	1619	1636	0.303	0.121	1939	2078
Tephritinae	Cecidocharini	Procecidochares utilis	1923	0.077	0.110	1890	1898	0.090	0.000	2011	1561	0.024	0.024	0.927	2171	0.195	0.049	3049	1857	0.143	0.065	1935	1917	0.083	0.278	1722	1543	0.189	0.063	2205	2621	0.000	0.000	1379	0.329	0.031	0.000	0.318	5147	0.175	1944	0.056	0.250	1750	1504	0.211	0.030	2256	2437
[truncated: 15 more columns]
