# Supplementary material for: Mitochondrial Genome Variations and Possible Adaptive Implications in Some Tephritid Flies (Diptera, Tephritidae)
Source: Int J Mol Sci. 2025 Jun 10;26(12):5560. doi: 10.3390/ijms26125560 (PMC12193529; doi:10.3390/ijms26125560)
Supplement: Supplementary file 1 [file ijms-26-05560-s001.zip › Supplementary Table S6.xlsx]

## Sheet: CAI_raw
index	NAME	CAI	eCAI	NORMALIZED	SIGNIFICANCE (95 %)	name	order
1	Acidiella_diversa	0.498	0.516	0.965116279069767	ns	Acidiella_diversa	Trypetinae
1	Anastrepha_fraterculus	0.486	0.525	0.925714285714286	ns	Anastrepha_fraterculus	Trypetinae
1	Bactrocera_arecae	0.558	0.576	0.96875	ns	Bactrocera_arecae	Dacinae
1	Bactrocera_biguttula	0.520	0.565	0.920353982300885	ns	Bactrocera_biguttula	Dacinae
1	Bactrocera_carambolae	0.530	0.551	0.961887477313975	ns	Bactrocera_carambolae	Dacinae
1	Bactrocera_correcta	0.544	0.561	0.96969696969697	ns	Bactrocera_correcta	Dacinae
1	Zeugodacus_diaphorus	0.522	0.548	0.952554744525547	ns	Zeugodacus_diaphorus	Dacinae
1	Bactrocera_dorsalis	0.529	0.551	0.960072595281307	ns	Bactrocera_dorsalis	Dacinae
1	Bactrocera_frauenfeldi	0.522	0.548	0.952554744525547	ns	Bactrocera_frauenfeldi	Dacinae
1	Bactrocera_latifrons	0.536	0.568	0.943661971830986	ns	Bactrocera_latifrons	Dacinae
1	Bactrocera_limbifera	0.532	0.556	0.956834532374101	ns	Bactrocera_limbifera	Dacinae
1	Bactrocera_melastomatos	0.514	0.536	0.958955223880597	ns	Bactrocera_melastomatos	Dacinae
1	Bactrocera_minax	0.572	0.598	0.956521739130435	ns	Bactrocera_minax	Dacinae
1	Bactrocera_neohumeralis	0.528	0.562	0.939501779359431	ns	Bactrocera_neohumeralis	Dacinae
1	Bactrocera_oleae	0.520	0.576	0.902777777777778	ns	Bactrocera_oleae	Dacinae
1	Bactrocera_ritsemai	0.548	0.564	0.971631205673759	ns	Bactrocera_ritsemai	Dacinae
1	Bactrocera_rubigina	0.509	0.519	0.980732177263969	ns	Bactrocera_rubigina	Dacinae
1	Bactrocera_ruiliensis	0.524	0.545	0.961467889908257	ns	Bactrocera_ruiliensis	Dacinae
1	Zeugodacus_scutellatus	0.508	0.549	0.925318761384335	ns	Zeugodacus_scutellatus	Dacinae
1	Zeugodacus_tau	0.493	0.544	0.90625	ns	Zeugodacus_tau	Dacinae
1	Bactrocera_thailandica	0.524	0.545	0.961467889908257	ns	Bactrocera_thailandica	Dacinae
1	Bactrocera_tryoni	0.522	0.558	0.935483870967742	ns	Bactrocera_tryoni	Dacinae
1	Bactrocera_tsuneonis	0.528	0.588	0.897959183673469	ns	Bactrocera_tsuneonis	Dacinae
1	Bactrocera_umbrosa	0.517	0.549	0.941712204007286	ns	Bactrocera_umbrosa	Dacinae
1	Bactrocera_zonata	0.520	0.535	0.97196261682243	ns	Bactrocera_zonata	Dacinae
1	Carpomya_incompleta	0.484	0.515	0.939805825242718	ns	Carpomya_incompleta	Trypetinae
1	Carpomya_vesuviana	0.497	0.518	0.959459459459459	ns	Carpomya_vesuviana	Trypetinae
1	Ceratitis_capitata	0.508	0.528	0.962121212121212	ns	Ceratitis_capitata	Dacinae
1	Ceratitis_fasciventris	0.502	0.521	0.963531669865643	ns	Ceratitis_fasciventris	Dacinae
1	Ceratitis_quilicii	0.495	0.519	0.953757225433526	ns	Ceratitis_quilicii	Dacinae
1	Ceratitis_rosa	0.494	0.517	0.955512572533849	ns	Ceratitis_rosa	Dacinae
1	Dacus_bivittatus	0.517	0.547	0.945155393053016	ns	Dacus_bivittatus	Dacinae
1	Dacus_conopsoides	0.522	0.549	0.950819672131147	ns	Dacus_conopsoides	Dacinae
1	Dacus_longicornis	0.521	0.543	0.959484346224678	ns	Dacus_longicornis	Dacinae
1	Dacus_trimacula	0.535	0.553	0.96745027124774	ns	Dacus_trimacula	Dacinae
1	Dacus_vijaysegarani	0.528	0.549	0.961748633879781	ns	Dacus_vijaysegarani	Dacinae
1	Dacus_axanus	0.529	0.539	0.981447124304267	ns	Dacus_axanus	Dacinae
1	Dacus_haikouenis	0.547	0.583	0.938250428816467	ns	Dacus_haikouenis	Dacinae
1	Euleia_heraclei	0.479	0.501	0.956087824351297	ns	Euleia_heraclei	Trypetinae
1	Felderimyia_fuscipennis	0.511	0.541	0.944547134935305	ns	Felderimyia_fuscipennis	Phytalmiinae
1	Merzomyia_westermanni	0.497	0.520	0.955769230769231	ns	Merzomyia_westermanni	Tephritinae
1	Procecidochares_utilis	0.475	0.495	0.95959595959596	ns	Procecidochares_utilis	Tephritinae
1	Rhagoletis_cerasi	0.489	0.517	0.945841392649903	ns	Rhagoletis_cerasi	Trypetinae
1	Rhagoletis_batava	0.492	0.517	0.951644100580271	ns	Rhagoletis_batava	Trypetinae
1	Rhagoletis_completa	0.492	0.503	0.978131212723658	ns	Rhagoletis_completa	Trypetinae
1	Rhagoletis_pomonella	0.516	0.518	0.996138996138996	ns	Rhagoletis_pomonella	Trypetinae
1	Rhagoletis_zephyria	0.508	0.514	0.988326848249027	ns	Rhagoletis_zephyria	Trypetinae
1	Tephritis_femoralis	0.505	0.524	0.963740458015267	ns	Tephritis_femoralis	Tephritinae
1	Tephritis_californica	0.516	0.523	0.986615678776291	ns	Tephritis_californica	Tephritinae
1	Zeugodacus_cilifer	0.477	0.534	0.893258426966292	ns	Zeugodacus_cilifer	Dacinae
1	Zeugodacus_cucurbitae	0.503	0.546	0.921245421245421	ns	Zeugodacus_cucurbitae	Dacinae
1	Zeugodacus_proprediaphora	0.525	0.552	0.951086956521739	ns	Zeugodacus_proprediaphora	Dacinae
1	Zeugodacus_scutellaris	0.514	0.548	0.937956204379562	ns	Zeugodacus_scutellaris	Dacinae
1	Zeugodacus_strigifinis	0.523	0.560	0.933928571428571	ns	Zeugodacus_strigifinis	Dacinae
2	Acidiella_diversa	0.436	0.468	0.931623931623932	ns	Acidiella_diversa	Trypetinae
2	Anastrepha_fraterculus	0.412	0.441	0.934240362811791	ns	Anastrepha_fraterculus	Trypetinae
2	Bactrocera_arecae	0.487	0.541	0.900184842883549	ns	Bactrocera_arecae	Dacinae
2	Bactrocera_biguttula	0.468	0.540	0.866666666666667	ns	Bactrocera_biguttula	Dacinae
2	Bactrocera_carambolae	0.439	0.492	0.892276422764228	ns	Bactrocera_carambolae	Dacinae
2	Bactrocera_correcta	0.446	0.495	0.901010101010101	ns	Bactrocera_correcta	Dacinae
2	Zeugodacus_diaphorus	0.433	0.470	0.921276595744681	ns	Zeugodacus_diaphorus	Dacinae
2	Bactrocera_dorsalis	0.450	0.498	0.903614457831325	ns	Bactrocera_dorsalis	Dacinae
2	Bactrocera_frauenfeldi	0.429	0.482	0.890041493775934	ns	Bactrocera_frauenfeldi	Dacinae
2	Bactrocera_latifrons	0.445	0.511	0.870841487279843	ns	Bactrocera_latifrons	Dacinae
2	Bactrocera_limbifera	0.453	0.497	0.911468812877264	ns	Bactrocera_limbifera	Dacinae
2	Bactrocera_melastomatos	0.429	0.492	0.871951219512195	ns	Bactrocera_melastomatos	Dacinae
2	Bactrocera_minax	0.486	0.583	0.833619210977702	ns	Bactrocera_minax	Dacinae
2	Bactrocera_neohumeralis	0.483	0.535	0.902803738317757	ns	Bactrocera_neohumeralis	Dacinae
2	Bactrocera_oleae	0.471	0.545	0.864220183486238	ns	Bactrocera_oleae	Dacinae
2	Bactrocera_ritsemai	0.472	0.504	0.936507936507936	ns	Bactrocera_ritsemai	Dacinae
2	Bactrocera_rubigina	0.425	0.481	0.883575883575884	ns	Bactrocera_rubigina	Dacinae
2	Bactrocera_ruiliensis	0.456	0.503	0.906560636182903	ns	Bactrocera_ruiliensis	Dacinae
2	Zeugodacus_scutellatus	0.426	0.487	0.874743326488706	ns	Zeugodacus_scutellatus	Dacinae
2	Zeugodacus_tau	0.481	0.521	0.923224568138196	ns	Zeugodacus_tau	Dacinae
2	Bactrocera_thailandica	0.456	0.502	0.908366533864542	ns	Bactrocera_thailandica	Dacinae
2	Bactrocera_tryoni	0.479	0.528	0.90719696969697	ns	Bactrocera_tryoni	Dacinae
2	Bactrocera_tsuneonis	0.508	0.558	0.910394265232975	ns	Bactrocera_tsuneonis	Dacinae
2	Bactrocera_umbrosa	0.481	0.530	0.907547169811321	ns	Bactrocera_umbrosa	Dacinae
2	Bactrocera_zonata	0.443	0.504	0.878968253968254	ns	Bactrocera_zonata	Dacinae
2	Carpomya_incompleta	0.459	0.490	0.936734693877551	ns	Carpomya_incompleta	Trypetinae
2	Carpomya_vesuviana	0.446	0.477	0.935010482180294	ns	Carpomya_vesuviana	Trypetinae
2	Ceratitis_capitata	0.441	0.473	0.932346723044397	ns	Ceratitis_capitata	Dacinae
2	Ceratitis_fasciventris	0.456	0.487	0.936344969199179	ns	Ceratitis_fasciventris	Dacinae
2	Ceratitis_quilicii	0.441	0.485	0.909278350515464	ns	Ceratitis_quilicii	Dacinae
2	Ceratitis_rosa	0.452	0.486	0.930041152263375	ns	Ceratitis_rosa	Dacinae
2	Dacus_bivittatus	0.500	0.538	0.929368029739777	ns	Dacus_bivittatus	Dacinae
2	Dacus_conopsoides	0.471	0.519	0.907514450867052	ns	Dacus_conopsoides	Dacinae
2	Dacus_longicornis	0.478	0.536	0.891791044776119	ns	Dacus_longicornis	Dacinae
2	Dacus_trimacula	0.511	0.562	0.909252669039146	ns	Dacus_trimacula	Dacinae
2	Dacus_vijaysegarani	0.487	0.544	0.895220588235294	ns	Dacus_vijaysegarani	Dacinae
2	Dacus_axanus	0.474	0.518	0.915057915057915	ns	Dacus_axanus	Dacinae
2	Dacus_haikouenis	0.462	0.509	0.907662082514735	ns	Dacus_haikouenis	Dacinae
2	Euleia_heraclei	0.442	0.460	0.960869565217391	ns	Euleia_heraclei	Trypetinae
2	Felderimyia_fuscipennis	0.455	0.495	0.919191919191919	ns	Felderimyia_fuscipennis	Phytalmiinae
2	Merzomyia_westermanni	0.470	0.507	0.927021696252465	ns	Merzomyia_westermanni	Tephritinae
2	Procecidochares_utilis	0.437	0.467	0.93576017130621	ns	Procecidochares_utilis	Tephritinae
2	Rhagoletis_cerasi	0.470	0.504	0.932539682539682	ns	Rhagoletis_cerasi	Trypetinae
2	Rhagoletis_batava	0.432	0.462	0.935064935064935	ns	Rhagoletis_batava	Trypetinae
2	Rhagoletis_completa	0.443	0.477	0.928721174004193	ns	Rhagoletis_completa	Trypetinae
2	Rhagoletis_pomonella	0.422	0.448	0.941964285714286	ns	Rhagoletis_pomonella	Trypetinae
2	Rhagoletis_zephyria	0.419	0.448	0.935267857142857	ns	Rhagoletis_zephyria	Trypetinae
2	Tephritis_femoralis	0.434	0.450	0.964444444444444	ns	Tephritis_femoralis	Tephritinae
2	Tephritis_californica	0.444	0.455	0.975824175824176	ns	Tephritis_californica	Tephritinae
2	Zeugodacus_cilifer	0.444	0.487	0.91170431211499	ns	Zeugodacus_cilifer	Dacinae
2	Zeugodacus_cucurbitae	0.475	0.526	0.903041825095057	ns	Zeugodacus_cucurbitae	Dacinae
2	Zeugodacus_proprediaphora	0.445	0.484	0.919421487603306	ns	Zeugodacus_proprediaphora	Dacinae
2	Zeugodacus_scutellaris	0.437	0.486	0.89917695473251	ns	Zeugodacus_scutellaris	Dacinae
2	Zeugodacus_strigifinis	0.465	0.493	0.943204868154158	ns	Zeugodacus_strigifinis	Dacinae
3	Acidiella_diversa	0.495	0.523	0.946462715105162	ns	Acidiella_diversa	Trypetinae
3	Anastrepha_fraterculus	0.512	0.532	0.962406015037594	ns	Anastrepha_fraterculus	Trypetinae
3	Bactrocera_arecae	0.512	0.552	0.927536231884058	ns	Bactrocera_arecae	Dacinae
3	Bactrocera_biguttula	0.507	0.556	0.911870503597122	ns	Bactrocera_biguttula	Dacinae
3	Bactrocera_carambolae	0.502	0.546	0.919413919413919	ns	Bactrocera_carambolae	Dacinae
3	Bactrocera_correcta	0.497	0.528	0.941287878787879	ns	Bactrocera_correcta	Dacinae
3	Zeugodacus_diaphorus	0.513	0.544	0.943014705882353	ns	Zeugodacus_diaphorus	Dacinae
3	Bactrocera_dorsalis	0.497	0.546	0.91025641025641	ns	Bactrocera_dorsalis	Dacinae
3	Bactrocera_frauenfeldi	0.510	0.558	0.913978494623656	ns	Bactrocera_frauenfeldi	Dacinae
3	Bactrocera_latifrons	0.506	0.580	0.872413793103448	ns	Bactrocera_latifrons	Dacinae
3	Bactrocera_limbifera	0.506	0.540	0.937037037037037	ns	Bactrocera_limbifera	Dacinae
3	Bactrocera_melastomatos	0.516	0.543	0.950276243093923	ns	Bactrocera_melastomatos	Dacinae
3	Bactrocera_minax	0.565	0.634	0.891167192429022	ns	Bactrocera_minax	Dacinae
3	Bactrocera_neohumeralis	0.549	0.576	0.953125	ns	Bactrocera_neohumeralis	Dacinae
3	Bactrocera_oleae	0.513	0.564	0.909574468085106	ns	Bactrocera_oleae	Dacinae
3	Bactrocera_ritsemai	0.515	0.574	0.897212543554007	ns	Bactrocera_ritsemai	Dacinae
3	Bactrocera_rubigina	0.516	0.545	0.946788990825688	ns	Bactrocera_rubigina	Dacinae
3	Bactrocera_ruiliensis	0.522	0.571	0.914185639229422	ns	Bactrocera_ruiliensis	Dacinae
3	Zeugodacus_scutellatus	0.516	0.562	0.918149466192171	ns	Zeugodacus_scutellatus	Dacinae
3	Zeugodacus_tau	0.510	0.551	0.925589836660617	ns	Zeugodacus_tau	Dacinae
3	Bactrocera_thailandica	0.522	0.565	0.923893805309735	ns	Bactrocera_thailandica	Dacinae
3	Bactrocera_tryoni	0.549	0.577	0.951473136915078	ns	Bactrocera_tryoni	Dacinae
3	Bactrocera_tsuneonis	0.545	0.596	0.914429530201342	ns	Bactrocera_tsuneonis	Dacinae
3	Bactrocera_umbrosa	0.594	0.630	0.942857142857143	ns	Bactrocera_umbrosa	Dacinae
3	Bactrocera_zonata	0.516	0.535	0.964485981308411	ns	Bactrocera_zonata	Dacinae
3	Carpomya_incompleta	0.515	0.540	0.953703703703704	ns	Carpomya_incompleta	Trypetinae
3	Carpomya_vesuviana	0.512	0.527	0.971537001897533	ns	Carpomya_vesuviana	Trypetinae
3	Ceratitis_capitata	0.470	0.505	0.930693069306931	ns	Ceratitis_capitata	Dacinae
3	Ceratitis_fasciventris	0.468	0.499	0.937875751503006	ns	Ceratitis_fasciventris	Dacinae
3	Ceratitis_quilicii	0.468	0.489	0.957055214723926	ns	Ceratitis_quilicii	Dacinae
3	Ceratitis_rosa	0.462	0.487	0.948665297741273	ns	Ceratitis_rosa	Dacinae
3	Dacus_bivittatus	0.511	0.550	0.929090909090909	ns	Dacus_bivittatus	Dacinae
3	Dacus_conopsoides	0.534	0.577	0.925476603119584	ns	Dacus_conopsoides	Dacinae
3	Dacus_longicornis	0.526	0.573	0.917975567190227	ns	Dacus_longicornis	Dacinae
3	Dacus_trimacula	0.512	0.550	0.930909090909091	ns	Dacus_trimacula	Dacinae
3	Dacus_vijaysegarani	0.483	0.545	0.886238532110092	ns	Dacus_vijaysegarani	Dacinae
3	Dacus_axanus	0.522	0.582	0.896907216494846	ns	Dacus_axanus	Dacinae
3	Dacus_haikouenis	0.499	0.535	0.932710280373832	ns	Dacus_haikouenis	Dacinae
3	Euleia_heraclei	0.475	0.496	0.957661290322581	ns	Euleia_heraclei	Trypetinae
3	Felderimyia_fuscipennis	0.529	0.586	0.902730375426621	ns	Felderimyia_fuscipennis	Phytalmiinae
3	Merzomyia_westermanni	0.490	0.525	0.933333333333333	ns	Merzomyia_westermanni	Tephritinae
3	Procecidochares_utilis	0.484	0.504	0.96031746031746	ns	Procecidochares_utilis	Tephritinae
3	Rhagoletis_cerasi	0.515	0.538	0.95724907063197	ns	Rhagoletis_cerasi	Trypetinae
3	Rhagoletis_batava	0.495	0.522	0.948275862068966	ns	Rhagoletis_batava	Trypetinae
3	Rhagoletis_completa	0.496	0.523	0.948374760994264	ns	Rhagoletis_completa	Trypetinae
3	Rhagoletis_pomonella	0.509	0.524	0.971374045801527	ns	Rhagoletis_pomonella	Trypetinae
3	Rhagoletis_zephyria	0.508	0.526	0.965779467680608	ns	Rhagoletis_zephyria	Trypetinae
3	Tephritis_femoralis	0.510	0.531	0.96045197740113	ns	Tephritis_femoralis	Tephritinae
3	Tephritis_californica	0.516	0.526	0.980988593155893	ns	Tephritis_californica	Tephritinae
3	Zeugodacus_cilifer	0.503	0.557	0.903052064631957	ns	Zeugodacus_cilifer	Dacinae
3	Zeugodacus_cucurbitae	0.499	0.562	0.887900355871886	ns	Zeugodacus_cucurbitae	Dacinae
3	Zeugodacus_proprediaphora	0.502	0.551	0.911070780399274	ns	Zeugodacus_proprediaphora	Dacinae
3	Zeugodacus_scutellaris	0.490	0.536	0.914179104477612	ns	Zeugodacus_scutellaris	Dacinae
3	Zeugodacus_strigifinis	0.536	0.563	0.952042628774423	ns	Zeugodacus_strigifinis	Dacinae
4	Acidiella_diversa	0.517	0.538	0.960966542750929	ns	Acidiella_diversa	Trypetinae
4	Anastrepha_fraterculus	0.469	0.499	0.939879759519038	ns	Anastrepha_fraterculus	Trypetinae
4	Bactrocera_arecae	0.528	0.586	0.901023890784983	ns	Bactrocera_arecae	Dacinae
4	Bactrocera_biguttula	0.525	0.563	0.932504440497336	ns	Bactrocera_biguttula	Dacinae
4	Bactrocera_carambolae	0.526	0.545	0.965137614678899	ns	Bactrocera_carambolae	Dacinae
4	Bactrocera_correcta	0.514	0.549	0.936247723132969	ns	Bactrocera_correcta	Dacinae
4	Zeugodacus_diaphorus	0.532	0.576	0.923611111111111	ns	Zeugodacus_diaphorus	Dacinae
4	Bactrocera_dorsalis	0.528	0.554	0.953068592057762	ns	Bactrocera_dorsalis	Dacinae
4	Bactrocera_frauenfeldi	0.524	0.547	0.957952468007313	ns	Bactrocera_frauenfeldi	Dacinae
4	Bactrocera_latifrons	0.539	0.585	0.921367521367522	ns	Bactrocera_latifrons	Dacinae
4	Bactrocera_limbifera	0.511	0.548	0.932481751824818	ns	Bactrocera_limbifera	Dacinae
4	Bactrocera_melastomatos	0.529	0.544	0.972426470588235	ns	Bactrocera_melastomatos	Dacinae
4	Bactrocera_minax	0.550	0.591	0.930626057529611	ns	Bactrocera_minax	Dacinae
4	Bactrocera_neohumeralis	0.527	0.557	0.946140035906643	ns	Bactrocera_neohumeralis	Dacinae
4	Bactrocera_oleae	0.533	0.557	0.956912028725314	ns	Bactrocera_oleae	Dacinae
4	Bactrocera_ritsemai	0.527	0.569	0.926186291739895	ns	Bactrocera_ritsemai	Dacinae
4	Bactrocera_rubigina	0.514	0.549	0.936247723132969	ns	Bactrocera_rubigina	Dacinae
4	Bactrocera_ruiliensis	0.522	0.563	0.927175843694494	ns	Bactrocera_ruiliensis	Dacinae
4	Zeugodacus_scutellatus	0.538	0.571	0.942206654991244	ns	Zeugodacus_scutellatus	Dacinae
4	Zeugodacus_tau	0.498	0.542	0.918819188191882	ns	Zeugodacus_tau	Dacinae
4	Bactrocera_thailandica	0.529	0.561	0.942959001782531	ns	Bactrocera_thailandica	Dacinae
4	Bactrocera_tryoni	0.528	0.562	0.939501779359431	ns	Bactrocera_tryoni	Dacinae
4	Bactrocera_tsuneonis	0.549	0.604	0.908940397350994	ns	Bactrocera_tsuneonis	Dacinae
4	Bactrocera_umbrosa	0.532	0.571	0.931698774080561	ns	Bactrocera_umbrosa	Dacinae
4	Bactrocera_zonata	0.522	0.553	0.943942133815551	ns	Bactrocera_zonata	Dacinae
4	Carpomya_incompleta	0.504	0.526	0.958174904942966	ns	Carpomya_incompleta	Trypetinae
4	Carpomya_vesuviana	0.502	0.527	0.952561669829222	ns	Carpomya_vesuviana	Trypetinae
4	Ceratitis_capitata	0.515	0.524	0.982824427480916	ns	Ceratitis_capitata	Dacinae
4	Ceratitis_fasciventris	0.508	0.529	0.960302457466919	ns	Ceratitis_fasciventris	Dacinae
4	Ceratitis_quilicii	0.509	0.536	0.949626865671642	ns	Ceratitis_quilicii	Dacinae
4	Ceratitis_rosa	0.508	0.525	0.967619047619048	ns	Ceratitis_rosa	Dacinae
4	Dacus_bivittatus	0.504	0.544	0.926470588235294	ns	Dacus_bivittatus	Dacinae
4	Dacus_conopsoides	0.534	0.566	0.943462897526502	ns	Dacus_conopsoides	Dacinae
4	Dacus_longicornis	0.534	0.563	0.948490230905862	ns	Dacus_longicornis	Dacinae
4	Dacus_trimacula	0.529	0.562	0.941281138790035	ns	Dacus_trimacula	Dacinae
4	Dacus_vijaysegarani	0.499	0.547	0.912248628884826	ns	Dacus_vijaysegarani	Dacinae
4	Dacus_axanus	0.559	0.589	0.949066213921902	ns	Dacus_axanus	Dacinae
4	Dacus_haikouenis	0.512	0.547	0.936014625228519	ns	Dacus_haikouenis	Dacinae
4	Euleia_heraclei	0.513	0.534	0.960674157303371	ns	Euleia_heraclei	Trypetinae
4	Felderimyia_fuscipennis	0.505	0.559	0.903398926654741	ns	Felderimyia_fuscipennis	Phytalmiinae
4	Merzomyia_westermanni	0.530	0.555	0.954954954954955	ns	Merzomyia_westermanni	Tephritinae
4	Procecidochares_utilis	0.507	0.522	0.971264367816092	ns	Procecidochares_utilis	Tephritinae
4	Rhagoletis_cerasi	0.500	0.537	0.931098696461825	ns	Rhagoletis_cerasi	Trypetinae
4	Rhagoletis_batava	0.514	0.534	0.962546816479401	ns	Rhagoletis_batava	Trypetinae
4	Rhagoletis_completa	0.482	0.516	0.934108527131783	ns	Rhagoletis_completa	Trypetinae
4	Rhagoletis_pomonella	0.501	0.527	0.950664136622391	ns	Rhagoletis_pomonella	Trypetinae
4	Rhagoletis_zephyria	0.502	0.528	0.950757575757576	ns	Rhagoletis_zephyria	Trypetinae
4	Tephritis_femoralis	0.463	0.478	0.968619246861925	ns	Tephritis_femoralis	Tephritinae
4	Tephritis_californica	0.463	0.478	0.968619246861925	ns	Tephritis_californica	Tephritinae
4	Zeugodacus_cilifer	0.506	0.526	0.961977186311787	ns	Zeugodacus_cilifer	Dacinae
4	Zeugodacus_cucurbitae	0.536	0.573	0.93542757417103	ns	Zeugodacus_cucurbitae	Dacinae
4	Zeugodacus_proprediaphora	0.518	0.567	0.91358024691358	ns	Zeugodacus_proprediaphora	Dacinae
4	Zeugodacus_scutellaris	0.517	0.566	0.913427561837456	ns	Zeugodacus_scutellaris	Dacinae
4	Zeugodacus_strigifinis	0.550	0.574	0.958188153310105	ns	Zeugodacus_strigifinis	Dacinae
5	Acidiella_diversa	0.471	0.477	0.987421383647799	ns	Acidiella_diversa	Trypetinae
5	Anastrepha_fraterculus	0.485	0.521	0.930902111324376	ns	Anastrepha_fraterculus	Trypetinae
5	Bactrocera_arecae	0.496	0.525	0.944761904761905	ns	Bactrocera_arecae	Dacinae
5	Bactrocera_biguttula	0.522	0.553	0.943942133815551	ns	Bactrocera_biguttula	Dacinae
5	Bactrocera_carambolae	0.466	0.500	0.932	ns	Bactrocera_carambolae	Dacinae
5	Bactrocera_correcta	0.469	0.507	0.925049309664694	ns	Bactrocera_correcta	Dacinae
5	Zeugodacus_diaphorus	0.476	0.508	0.937007874015748	ns	Zeugodacus_diaphorus	Dacinae
5	Bactrocera_dorsalis	0.469	0.493	0.95131845841785	ns	Bactrocera_dorsalis	Dacinae
5	Bactrocera_frauenfeldi	0.448	0.497	0.901408450704225	ns	Bactrocera_frauenfeldi	Dacinae
5	Bactrocera_latifrons	0.490	0.525	0.933333333333333	ns	Bactrocera_latifrons	Dacinae
5	Bactrocera_limbifera	0.465	0.517	0.899419729206963	ns	Bactrocera_limbifera	Dacinae
5	Bactrocera_melastomatos	0.454	0.511	0.888454011741683	ns	Bactrocera_melastomatos	Dacinae
5	Bactrocera_minax	0.531	0.597	0.889447236180905	ns	Bactrocera_minax	Dacinae
5	Bactrocera_neohumeralis	0.494	0.534	0.925093632958801	ns	Bactrocera_neohumeralis	Dacinae
5	Bactrocera_oleae	0.504	0.554	0.909747292418773	ns	Bactrocera_oleae	Dacinae
5	Bactrocera_ritsemai	0.482	0.546	0.882783882783883	ns	Bactrocera_ritsemai	Dacinae
5	Bactrocera_rubigina	0.460	0.504	0.912698412698413	ns	Bactrocera_rubigina	Dacinae
5	Bactrocera_ruiliensis	0.498	0.505	0.986138613861386	ns	Bactrocera_ruiliensis	Dacinae
5	Zeugodacus_scutellatus	0.466	0.504	0.924603174603175	ns	Zeugodacus_scutellatus	Dacinae
5	Zeugodacus_tau	0.471	0.506	0.930830039525692	ns	Zeugodacus_tau	Dacinae
5	Bactrocera_thailandica	0.494	0.512	0.96484375	ns	Bactrocera_thailandica	Dacinae
5	Bactrocera_tryoni	0.493	0.523	0.94263862332696	ns	Bactrocera_tryoni	Dacinae
5	Bactrocera_tsuneonis	0.541	0.587	0.921635434412266	ns	Bactrocera_tsuneonis	Dacinae
5	Bactrocera_umbrosa	0.514	0.558	0.921146953405018	ns	Bactrocera_umbrosa	Dacinae
5	Bactrocera_zonata	0.478	0.503	0.950298210735586	ns	Bactrocera_zonata	Dacinae
5	Carpomya_incompleta	0.461	0.496	0.929435483870968	ns	Carpomya_incompleta	Trypetinae
5	Carpomya_vesuviana	0.461	0.494	0.933198380566802	ns	Carpomya_vesuviana	Trypetinae
5	Ceratitis_capitata	0.441	0.483	0.91304347826087	ns	Ceratitis_capitata	Dacinae
5	Ceratitis_fasciventris	0.438	0.476	0.920168067226891	ns	Ceratitis_fasciventris	Dacinae
5	Ceratitis_quilicii	0.454	0.483	0.939958592132505	ns	Ceratitis_quilicii	Dacinae
5	Ceratitis_rosa	0.447	0.489	0.914110429447853	ns	Ceratitis_rosa	Dacinae
5	Dacus_bivittatus	0.520	0.546	0.952380952380952	ns	Dacus_bivittatus	Dacinae
5	Dacus_conopsoides	0.509	0.546	0.932234432234432	ns	Dacus_conopsoides	Dacinae
5	Dacus_longicornis	0.518	0.536	0.966417910447761	ns	Dacus_longicornis	Dacinae
5	Dacus_trimacula	0.500	0.524	0.954198473282443	ns	Dacus_trimacula	Dacinae
5	Dacus_vijaysegarani	0.479	0.522	0.917624521072797	ns	Dacus_vijaysegarani	Dacinae
5	Dacus_axanus	0.504	0.522	0.96551724137931	ns	Dacus_axanus	Dacinae
5	Dacus_haikouenis	0.498	0.531	0.937853107344633	ns	Dacus_haikouenis	Dacinae
5	Euleia_heraclei	0.443	0.459	0.965141612200436	ns	Euleia_heraclei	Trypetinae
5	Felderimyia_fuscipennis	0.453	0.528	0.857954545454545	ns	Felderimyia_fuscipennis	Phytalmiinae
5	Merzomyia_westermanni	0.465	0.519	0.895953757225434	ns	Merzomyia_westermanni	Tephritinae
5	Procecidochares_utilis	0.462	0.487	0.948665297741273	ns	Procecidochares_utilis	Tephritinae
5	Rhagoletis_cerasi	0.461	0.496	0.929435483870968	ns	Rhagoletis_cerasi	Trypetinae
5	Rhagoletis_batava	0.488	0.496	0.983870967741935	ns	Rhagoletis_batava	Trypetinae
5	Rhagoletis_completa	0.453	0.483	0.937888198757764	ns	Rhagoletis_completa	Trypetinae
5	Rhagoletis_pomonella	0.455	0.502	0.906374501992032	ns	Rhagoletis_pomonella	Trypetinae
5	Rhagoletis_zephyria	0.455	0.500	0.91	ns	Rhagoletis_zephyria	Trypetinae
5	Tephritis_femoralis	0.462	0.480	0.9625	ns	Tephritis_femoralis	Tephritinae
5	Tephritis_californica	0.464	0.486	0.954732510288066	ns	Tephritis_californica	Tephritinae
5	Zeugodacus_cilifer	0.461	0.490	0.940816326530612	ns	Zeugodacus_cilifer	Dacinae
5	Zeugodacus_cucurbitae	0.479	0.508	0.942913385826772	ns	Zeugodacus_cucurbitae	Dacinae
5	Zeugodacus_proprediaphora	0.481	0.503	0.956262425447316	ns	Zeugodacus_proprediaphora	Dacinae
5	Zeugodacus_scutellaris	0.489	0.513	0.953216374269006	ns	Zeugodacus_scutellaris	Dacinae
5	Zeugodacus_strigifinis	0.469	0.520	0.901923076923077	ns	Zeugodacus_strigifinis	Dacinae
6	Acidiella_diversa	0.481	0.500	0.962	ns	Acidiella_diversa	Trypetinae
6	Anastrepha_fraterculus	0.484	0.517	0.936170212765957	ns	Anastrepha_fraterculus	Trypetinae
6	Bactrocera_arecae	0.512	0.548	0.934306569343066	ns	Bactrocera_arecae	Dacinae
6	Bactrocera_biguttula	0.532	0.553	0.962025316455696	ns	Bactrocera_biguttula	Dacinae
6	Bactrocera_carambolae	0.508	0.542	0.937269372693727	ns	Bactrocera_carambolae	Dacinae
6	Bactrocera_correcta	0.530	0.551	0.961887477313975	ns	Bactrocera_correcta	Dacinae
6	Zeugodacus_diaphorus	0.497	0.534	0.930711610486891	ns	Zeugodacus_diaphorus	Dacinae
6	Bactrocera_dorsalis	0.508	0.547	0.928702010968921	ns	Bactrocera_dorsalis	Dacinae
6	Bactrocera_frauenfeldi	0.502	0.539	0.931354359925788	ns	Bactrocera_frauenfeldi	Dacinae
6	Bactrocera_latifrons	0.542	0.575	0.942608695652174	ns	Bactrocera_latifrons	Dacinae
6	Bactrocera_limbifera	0.540	0.555	0.972972972972973	ns	Bactrocera_limbifera	Dacinae
6	Bactrocera_melastomatos	0.507	0.525	0.965714285714286	ns	Bactrocera_melastomatos	Dacinae
6	Bactrocera_minax	0.531	0.610	0.870491803278689	ns	Bactrocera_minax	Dacinae
6	Bactrocera_neohumeralis	0.510	0.538	0.947955390334572	ns	Bactrocera_neohumeralis	Dacinae
6	Bactrocera_oleae	0.511	0.545	0.937614678899083	ns	Bactrocera_oleae	Dacinae
6	Bactrocera_ritsemai	0.516	0.563	0.91651865008881	ns	Bactrocera_ritsemai	Dacinae
6	Bactrocera_rubigina	0.520	0.525	0.990476190476191	ns	Bactrocera_rubigina	Dacinae
6	Bactrocera_ruiliensis	0.508	0.536	0.947761194029851	ns	Bactrocera_ruiliensis	Dacinae
6	Zeugodacus_scutellatus	0.520	0.555	0.936936936936937	ns	Zeugodacus_scutellatus	Dacinae
6	Zeugodacus_tau	0.481	0.545	0.882568807339449	ns	Zeugodacus_tau	Dacinae
6	Bactrocera_thailandica	0.503	0.531	0.947269303201507	ns	Bactrocera_thailandica	Dacinae
6	Bactrocera_tryoni	0.506	0.543	0.931860036832412	ns	Bactrocera_tryoni	Dacinae
6	Bactrocera_tsuneonis	0.541	0.606	0.892739273927393	ns	Bactrocera_tsuneonis	Dacinae
6	Bactrocera_umbrosa	0.507	0.585	0.866666666666667	ns	Bactrocera_umbrosa	Dacinae
6	Bactrocera_zonata	0.517	0.531	0.973634651600753	ns	Bactrocera_zonata	Dacinae
6	Carpomya_incompleta	0.499	0.523	0.954110898661568	ns	Carpomya_incompleta	Trypetinae
6	Carpomya_vesuviana	0.490	0.524	0.935114503816794	ns	Carpomya_vesuviana	Trypetinae
6	Ceratitis_capitata	0.488	0.516	0.945736434108527	ns	Ceratitis_capitata	Dacinae
6	Ceratitis_fasciventris	0.485	0.529	0.916824196597353	ns	Ceratitis_fasciventris	Dacinae
6	Ceratitis_quilicii	0.485	0.514	0.943579766536965	ns	Ceratitis_quilicii	Dacinae
6	Ceratitis_rosa	0.488	0.513	0.951267056530214	ns	Ceratitis_rosa	Dacinae
6	Dacus_bivittatus	0.506	0.536	0.944029850746269	ns	Dacus_bivittatus	Dacinae
6	Dacus_conopsoides	0.513	0.549	0.934426229508197	ns	Dacus_conopsoides	Dacinae
6	Dacus_longicornis	0.510	0.547	0.93235831809872	ns	Dacus_longicornis	Dacinae
6	Dacus_trimacula	0.518	0.543	0.953959484346225	ns	Dacus_trimacula	Dacinae
6	Dacus_vijaysegarani	0.513	0.543	0.94475138121547	ns	Dacus_vijaysegarani	Dacinae
6	Dacus_axanus	0.512	0.543	0.942909760589319	ns	Dacus_axanus	Dacinae
6	Dacus_haikouenis	0.503	0.543	0.926335174953959	ns	Dacus_haikouenis	Dacinae
6	Euleia_heraclei	0.474	0.505	0.938613861386139	ns	Euleia_heraclei	Trypetinae
6	Felderimyia_fuscipennis	0.513	0.554	0.925992779783393	ns	Felderimyia_fuscipennis	Phytalmiinae
6	Merzomyia_westermanni	0.495	0.533	0.928705440900563	ns	Merzomyia_westermanni	Tephritinae
6	Procecidochares_utilis	0.499	0.514	0.970817120622568	ns	Procecidochares_utilis	Tephritinae
6	Rhagoletis_cerasi	0.509	0.524	0.971374045801527	ns	Rhagoletis_cerasi	Trypetinae
6	Rhagoletis_batava	0.499	0.505	0.988118811881188	ns	Rhagoletis_batava	Trypetinae
6	Rhagoletis_completa	0.485	0.495	0.97979797979798	ns	Rhagoletis_completa	Trypetinae
6	Rhagoletis_pomonella	0.516	0.523	0.986615678776291	ns	Rhagoletis_pomonella	Trypetinae
6	Rhagoletis_zephyria	0.504	0.521	0.967370441458733	ns	Rhagoletis_zephyria	Trypetinae
6	Tephritis_femoralis	0.466	0.489	0.952965235173824	ns	Tephritis_femoralis	Tephritinae
6	Tephritis_californica	0.458	0.479	0.95615866388309	ns	Tephritis_californica	Tephritinae
6	Zeugodacus_cilifer	0.513	0.541	0.948243992606285	ns	Zeugodacus_cilifer	Dacinae
6	Zeugodacus_cucurbitae	0.503	0.550	0.914545454545454	ns	Zeugodacus_cucurbitae	Dacinae
6	Zeugodacus_proprediaphora	0.497	0.526	0.944866920152091	ns	Zeugodacus_proprediaphora	Dacinae
6	Zeugodacus_scutellaris	0.505	0.527	0.958254269449715	ns	Zeugodacus_scutellaris	Dacinae
6	Zeugodacus_strigifinis	0.508	0.544	0.933823529411765	ns	Zeugodacus_strigifinis	Dacinae
7	Acidiella_diversa	0.446	0.469	0.950959488272921	ns	Acidiella_diversa	Trypetinae
7	Anastrepha_fraterculus	0.492	0.521	0.944337811900192	ns	Anastrepha_fraterculus	Trypetinae
7	Bactrocera_arecae	0.462	0.524	0.881679389312977	ns	Bactrocera_arecae	Dacinae
7	Bactrocera_biguttula	0.478	0.505	0.946534653465346	ns	Bactrocera_biguttula	Dacinae
7	Bactrocera_carambolae	0.490	0.516	0.949612403100775	ns	Bactrocera_carambolae	Dacinae
7	Bactrocera_correcta	0.484	0.514	0.941634241245136	ns	Bactrocera_correcta	Dacinae
7	Zeugodacus_diaphorus	0.473	0.497	0.951710261569416	ns	Zeugodacus_diaphorus	Dacinae
7	Bactrocera_dorsalis	0.479	0.507	0.944773175542406	ns	Bactrocera_dorsalis	Dacinae
7	Bactrocera_frauenfeldi	0.484	0.516	0.937984496124031	ns	Bactrocera_frauenfeldi	Dacinae
7	Bactrocera_latifrons	0.480	0.524	0.916030534351145	ns	Bactrocera_latifrons	Dacinae
7	Bactrocera_limbifera	0.475	0.506	0.938735177865613	ns	Bactrocera_limbifera	Dacinae
7	Bactrocera_melastomatos	0.511	0.533	0.958724202626642	ns	Bactrocera_melastomatos	Dacinae
7	Bactrocera_minax	0.548	0.588	0.931972789115646	ns	Bactrocera_minax	Dacinae
7	Bactrocera_neohumeralis	0.481	0.513	0.937621832358674	ns	Bactrocera_neohumeralis	Dacinae
7	Bactrocera_oleae	0.478	0.519	0.921001926782274	ns	Bactrocera_oleae	Dacinae
7	Bactrocera_ritsemai	0.502	0.547	0.917733089579525	ns	Bactrocera_ritsemai	Dacinae
7	Bactrocera_rubigina	0.504	0.539	0.935064935064935	ns	Bactrocera_rubigina	Dacinae
7	Bactrocera_ruiliensis	0.483	0.504	0.958333333333333	ns	Bactrocera_ruiliensis	Dacinae
7	Zeugodacus_scutellatus	0.492	0.513	0.95906432748538	ns	Zeugodacus_scutellatus	Dacinae
7	Zeugodacus_tau	0.462	0.495	0.933333333333333	ns	Zeugodacus_tau	Dacinae
7	Bactrocera_thailandica	0.490	0.504	0.972222222222222	ns	Bactrocera_thailandica	Dacinae
7	Bactrocera_tryoni	0.480	0.516	0.930232558139535	ns	Bactrocera_tryoni	Dacinae
7	Bactrocera_tsuneonis	0.534	0.566	0.943462897526502	ns	Bactrocera_tsuneonis	Dacinae
7	Bactrocera_umbrosa	0.530	0.555	0.954954954954955	ns	Bactrocera_umbrosa	Dacinae
7	Bactrocera_zonata	0.503	0.513	0.980506822612086	ns	Bactrocera_zonata	Dacinae
7	Carpomya_incompleta	0.460	0.489	0.940695296523517	ns	Carpomya_incompleta	Trypetinae
7	Carpomya_vesuviana	0.476	0.496	0.959677419354839	ns	Carpomya_vesuviana	Trypetinae
7	Ceratitis_capitata	0.471	0.488	0.965163934426229	ns	Ceratitis_capitata	Dacinae
7	Ceratitis_fasciventris	0.457	0.490	0.93265306122449	ns	Ceratitis_fasciventris	Dacinae
7	Ceratitis_quilicii	0.476	0.482	0.987551867219917	ns	Ceratitis_quilicii	Dacinae
7	Ceratitis_rosa	0.477	0.484	0.985537190082645	ns	Ceratitis_rosa	Dacinae
7	Dacus_bivittatus	0.464	0.514	0.90272373540856	ns	Dacus_bivittatus	Dacinae
7	Dacus_conopsoides	0.529	0.543	0.974217311233886	ns	Dacus_conopsoides	Dacinae
7	Dacus_longicornis	0.532	0.545	0.976146788990826	ns	Dacus_longicornis	Dacinae
7	Dacus_trimacula	0.501	0.535	0.936448598130841	ns	Dacus_trimacula	Dacinae
7	Dacus_vijaysegarani	0.487	0.527	0.924098671726755	ns	Dacus_vijaysegarani	Dacinae
7	Dacus_axanus	0.518	0.539	0.961038961038961	ns	Dacus_axanus	Dacinae
7	Dacus_haikouenis	0.486	0.509	0.954813359528487	ns	Dacus_haikouenis	Dacinae
7	Euleia_heraclei	0.465	0.475	0.978947368421053	ns	Euleia_heraclei	Trypetinae
7	Felderimyia_fuscipennis	0.492	0.526	0.935361216730038	ns	Felderimyia_fuscipennis	Phytalmiinae
7	Merzomyia_westermanni	0.458	0.489	0.936605316973415	ns	Merzomyia_westermanni	Tephritinae
7	Procecidochares_utilis	0.449	0.472	0.951271186440678	ns	Procecidochares_utilis	Tephritinae
7	Rhagoletis_cerasi	0.494	0.520	0.95	ns	Rhagoletis_cerasi	Trypetinae
7	Rhagoletis_batava	0.469	0.501	0.936127744510978	ns	Rhagoletis_batava	Trypetinae
7	Rhagoletis_completa	0.483	0.497	0.971830985915493	ns	Rhagoletis_completa	Trypetinae
7	Rhagoletis_pomonella	0.468	0.498	0.939759036144578	ns	Rhagoletis_pomonella	Trypetinae
7	Rhagoletis_zephyria	0.465	0.486	0.95679012345679	ns	Rhagoletis_zephyria	Trypetinae
7	Tephritis_femoralis	0.513	0.537	0.955307262569832	ns	Tephritis_femoralis	Tephritinae
7	Tephritis_californica	0.521	0.553	0.942133815551537	ns	Tephritis_californica	Tephritinae
7	Zeugodacus_cilifer	0.478	0.506	0.944664031620553	ns	Zeugodacus_cilifer	Dacinae
7	Zeugodacus_cucurbitae	0.477	0.511	0.933463796477495	ns	Zeugodacus_cucurbitae	Dacinae
7	Zeugodacus_proprediaphora	0.463	0.504	0.918650793650794	ns	Zeugodacus_proprediaphora	Dacinae
7	Zeugodacus_scutellaris	0.456	0.508	0.897637795275591	ns	Zeugodacus_scutellaris	Dacinae
7	Zeugodacus_strigifinis	0.478	0.516	0.926356589147287	ns	Zeugodacus_strigifinis	Dacinae
8	Acidiella_diversa	0.503	0.523	0.961759082217973	ns	Acidiella_diversa	Trypetinae
8	Anastrepha_fraterculus	0.491	0.526	0.933460076045627	ns	Anastrepha_fraterculus	Trypetinae
8	Bactrocera_arecae	0.507	0.563	0.900532859680284	ns	Bactrocera_arecae	Dacinae
8	Bactrocera_biguttula	0.492	0.549	0.896174863387978	ns	Bactrocera_biguttula	Dacinae
8	Bactrocera_carambolae	0.490	0.542	0.904059040590406	ns	Bactrocera_carambolae	Dacinae
8	Bactrocera_correcta	0.513	0.562	0.912811387900356	ns	Bactrocera_correcta	Dacinae
8	Zeugodacus_diaphorus	0.486	0.541	0.898336414048059	ns	Zeugodacus_diaphorus	Dacinae
8	Bactrocera_dorsalis	0.482	0.538	0.895910780669145	ns	Bactrocera_dorsalis	Dacinae
8	Bactrocera_frauenfeldi	0.496	0.535	0.927102803738318	ns	Bactrocera_frauenfeldi	Dacinae
8	Bactrocera_latifrons	0.501	0.588	0.852040816326531	ns	Bactrocera_latifrons	Dacinae
8	Bactrocera_limbifera	0.506	0.556	0.910071942446043	ns	Bactrocera_limbifera	Dacinae
8	Bactrocera_melastomatos	0.521	0.570	0.914035087719298	ns	Bactrocera_melastomatos	Dacinae
8	Bactrocera_minax	0.549	0.621	0.884057971014493	ns	Bactrocera_minax	Dacinae
8	Bactrocera_neohumeralis	0.492	0.552	0.891304347826087	ns	Bactrocera_neohumeralis	Dacinae
8	Bactrocera_oleae	0.531	0.581	0.913941480206541	ns	Bactrocera_oleae	Dacinae
8	Bactrocera_ritsemai	0.505	0.551	0.916515426497278	ns	Bactrocera_ritsemai	Dacinae
8	Bactrocera_rubigina	0.515	0.561	0.918003565062389	ns	Bactrocera_rubigina	Dacinae
8	Bactrocera_ruiliensis	0.498	0.549	0.907103825136612	ns	Bactrocera_ruiliensis	Dacinae
8	Zeugodacus_scutellatus	0.500	0.576	0.868055555555556	ns	Zeugodacus_scutellatus	Dacinae
8	Zeugodacus_tau	0.509	0.544	0.935661764705882	ns	Zeugodacus_tau	Dacinae
8	Bactrocera_thailandica	0.501	0.549	0.912568306010929	ns	Bactrocera_thailandica	Dacinae
8	Bactrocera_tryoni	0.496	0.554	0.895306859205776	ns	Bactrocera_tryoni	Dacinae
8	Bactrocera_tsuneonis	0.567	0.631	0.898573692551505	ns	Bactrocera_tsuneonis	Dacinae
8	Bactrocera_umbrosa	0.523	0.581	0.900172117039587	ns	Bactrocera_umbrosa	Dacinae
8	Bactrocera_zonata	0.492	0.534	0.921348314606741	ns	Bactrocera_zonata	Dacinae
8	Carpomya_incompleta	0.488	0.515	0.947572815533981	ns	Carpomya_incompleta	Trypetinae
8	Carpomya_vesuviana	0.478	0.520	0.919230769230769	ns	Carpomya_vesuviana	Trypetinae
8	Ceratitis_capitata	0.498	0.532	0.93609022556391	ns	Ceratitis_capitata	Dacinae
8	Ceratitis_fasciventris	0.494	0.520	0.95	ns	Ceratitis_fasciventris	Dacinae
8	Ceratitis_quilicii	0.497	0.514	0.966926070038911	ns	Ceratitis_quilicii	Dacinae
8	Ceratitis_rosa	0.493	0.524	0.940839694656489	ns	Ceratitis_rosa	Dacinae
8	Dacus_bivittatus	0.513	0.553	0.927667269439421	ns	Dacus_bivittatus	Dacinae
8	Dacus_conopsoides	0.542	0.569	0.952548330404218	ns	Dacus_conopsoides	Dacinae
8	Dacus_longicornis	0.535	0.569	0.9402460456942	ns	Dacus_longicornis	Dacinae
8	Dacus_trimacula	0.516	0.571	0.903677758318739	ns	Dacus_trimacula	Dacinae
8	Dacus_vijaysegarani	0.526	0.582	0.903780068728522	ns	Dacus_vijaysegarani	Dacinae
8	Dacus_axanus	0.522	0.560	0.932142857142857	ns	Dacus_axanus	Dacinae
8	Dacus_haikouenis	0.516	0.567	0.91005291005291	ns	Dacus_haikouenis	Dacinae
8	Euleia_heraclei	0.480	0.504	0.952380952380952	ns	Euleia_heraclei	Trypetinae
8	Felderimyia_fuscipennis	0.512	0.559	0.915921288014311	ns	Felderimyia_fuscipennis	Phytalmiinae
8	Merzomyia_westermanni	0.492	0.548	0.897810218978102	ns	Merzomyia_westermanni	Tephritinae
8	Procecidochares_utilis	0.489	0.529	0.924385633270321	ns	Procecidochares_utilis	Tephritinae
8	Rhagoletis_cerasi	0.475	0.497	0.955734406438632	ns	Rhagoletis_cerasi	Trypetinae
8	Rhagoletis_batava	0.485	0.506	0.958498023715415	ns	Rhagoletis_batava	Trypetinae
8	Rhagoletis_completa	0.482	0.509	0.946954813359528	ns	Rhagoletis_completa	Trypetinae
8	Rhagoletis_pomonella	0.474	0.512	0.92578125	ns	Rhagoletis_pomonella	Trypetinae
8	Rhagoletis_zephyria	0.476	0.515	0.924271844660194	ns	Rhagoletis_zephyria	Trypetinae
8	Tephritis_femoralis	0.477	0.522	0.913793103448276	ns	Tephritis_femoralis	Tephritinae
8	Tephritis_californica	0.481	0.516	0.932170542635659	ns	Tephritis_californica	Tephritinae
8	Zeugodacus_cilifer	0.483	0.525	0.92	ns	Zeugodacus_cilifer	Dacinae
8	Zeugodacus_cucurbitae	0.505	0.548	0.921532846715328	ns	Zeugodacus_cucurbitae	Dacinae
8	Zeugodacus_proprediaphora	0.467	0.533	0.876172607879925	ns	Zeugodacus_proprediaphora	Dacinae
8	Zeugodacus_scutellaris	0.475	0.523	0.908221797323136	ns	Zeugodacus_scutellaris	Dacinae
8	Zeugodacus_strigifinis	0.482	0.550	0.876363636363636	ns	Zeugodacus_strigifinis	Dacinae
9	Acidiella_diversa	0.456	0.480	0.95	ns	Acidiella_diversa	Trypetinae
9	Anastrepha_fraterculus	0.482	0.507	0.95069033530572	ns	Anastrepha_fraterculus	Trypetinae
9	Bactrocera_arecae	0.493	0.545	0.904587155963303	ns	Bactrocera_arecae	Dacinae
9	Bactrocera_biguttula	0.469	0.523	0.896749521988528	ns	Bactrocera_biguttula	Dacinae
9	Bactrocera_carambolae	0.470	0.508	0.925196850393701	ns	Bactrocera_carambolae	Dacinae
9	Bactrocera_correcta	0.457	0.498	0.917670682730924	ns	Bactrocera_correcta	Dacinae
9	Zeugodacus_diaphorus	0.475	0.500	0.95	ns	Zeugodacus_diaphorus	Dacinae
9	Bactrocera_dorsalis	0.482	0.527	0.9146110056926	ns	Bactrocera_dorsalis	Dacinae
9	Bactrocera_frauenfeldi	0.468	0.519	0.901734104046243	ns	Bactrocera_frauenfeldi	Dacinae
9	Bactrocera_latifrons	0.522	0.556	0.938848920863309	ns	Bactrocera_latifrons	Dacinae
9	Bactrocera_limbifera	0.493	0.538	0.91635687732342	ns	Bactrocera_limbifera	Dacinae
9	Bactrocera_melastomatos	0.468	0.514	0.910505836575875	ns	Bactrocera_melastomatos	Dacinae
9	Bactrocera_minax	0.510	0.573	0.890052356020942	ns	Bactrocera_minax	Dacinae
9	Bactrocera_neohumeralis	0.477	0.526	0.906844106463878	ns	Bactrocera_neohumeralis	Dacinae
9	Bactrocera_oleae	0.480	0.533	0.900562851782364	ns	Bactrocera_oleae	Dacinae
9	Bactrocera_ritsemai	0.513	0.546	0.93956043956044	ns	Bactrocera_ritsemai	Dacinae
9	Bactrocera_rubigina	0.474	0.512	0.92578125	ns	Bactrocera_rubigina	Dacinae
9	Bactrocera_ruiliensis	0.479	0.519	0.922928709055877	ns	Bactrocera_ruiliensis	Dacinae
9	Zeugodacus_scutellatus	0.463	0.499	0.927855711422846	ns	Zeugodacus_scutellatus	Dacinae
9	Zeugodacus_tau	0.462	0.493	0.93711967545639	ns	Zeugodacus_tau	Dacinae
9	Bactrocera_thailandica	0.475	0.518	0.916988416988417	ns	Bactrocera_thailandica	Dacinae
9	Bactrocera_tryoni	0.477	0.532	0.896616541353383	ns	Bactrocera_tryoni	Dacinae
9	Bactrocera_tsuneonis	0.500	0.577	0.866551126516464	ns	Bactrocera_tsuneonis	Dacinae
9	Bactrocera_umbrosa	0.497	0.554	0.897111913357401	ns	Bactrocera_umbrosa	Dacinae
9	Bactrocera_zonata	0.466	0.511	0.911937377690802	ns	Bactrocera_zonata	Dacinae
9	Carpomya_incompleta	0.483	0.498	0.969879518072289	ns	Carpomya_incompleta	Trypetinae
9	Carpomya_vesuviana	0.473	0.492	0.961382113821138	ns	Carpomya_vesuviana	Trypetinae
9	Ceratitis_capitata	0.461	0.482	0.95643153526971	ns	Ceratitis_capitata	Dacinae
9	Ceratitis_fasciventris	0.460	0.490	0.938775510204082	ns	Ceratitis_fasciventris	Dacinae
9	Ceratitis_quilicii	0.457	0.481	0.95010395010395	ns	Ceratitis_quilicii	Dacinae
9	Ceratitis_rosa	0.460	0.484	0.950413223140496	ns	Ceratitis_rosa	Dacinae
9	Dacus_bivittatus	0.472	0.518	0.911196911196911	ns	Dacus_bivittatus	Dacinae
9	Dacus_conopsoides	0.483	0.531	0.909604519774011	ns	Dacus_conopsoides	Dacinae
9	Dacus_longicornis	0.488	0.527	0.925996204933586	ns	Dacus_longicornis	Dacinae
9	Dacus_trimacula	0.501	0.554	0.904332129963899	ns	Dacus_trimacula	Dacinae
9	Dacus_vijaysegarani	0.474	0.530	0.894339622641509	ns	Dacus_vijaysegarani	Dacinae
9	Dacus_axanus	0.476	0.527	0.903225806451613	ns	Dacus_axanus	Dacinae
9	Dacus_haikouenis	0.469	0.533	0.879924953095685	ns	Dacus_haikouenis	Dacinae
9	Euleia_heraclei	0.475	0.489	0.971370143149284	ns	Euleia_heraclei	Trypetinae
9	Felderimyia_fuscipennis	0.524	0.554	0.945848375451264	ns	Felderimyia_fuscipennis	Phytalmiinae
9	Merzomyia_westermanni	0.462	0.479	0.964509394572025	ns	Merzomyia_westermanni	Tephritinae
9	Procecidochares_utilis	0.459	0.504	0.910714285714286	ns	Procecidochares_utilis	Tephritinae
9	Rhagoletis_cerasi	0.473	0.496	0.953629032258065	ns	Rhagoletis_cerasi	Trypetinae
9	Rhagoletis_batava	0.485	0.500	0.97	ns	Rhagoletis_batava	Trypetinae
9	Rhagoletis_completa	0.480	0.499	0.961923847695391	ns	Rhagoletis_completa	Trypetinae
9	Rhagoletis_pomonella	0.488	0.510	0.956862745098039	ns	Rhagoletis_pomonella	Trypetinae
9	Rhagoletis_zephyria	0.481	0.501	0.960079840319361	ns	Rhagoletis_zephyria	Trypetinae
9	Tephritis_femoralis	0.436	0.461	0.945770065075922	ns	Tephritis_femoralis	Tephritinae
9	Tephritis_californica	0.446	0.477	0.935010482180294	ns	Tephritis_californica	Tephritinae
9	Zeugodacus_cilifer	0.458	0.489	0.936605316973415	ns	Zeugodacus_cilifer	Dacinae
9	Zeugodacus_cucurbitae	0.458	0.482	0.950207468879668	ns	Zeugodacus_cucurbitae	Dacinae
9	Zeugodacus_proprediaphora	0.467	0.500	0.934	ns	Zeugodacus_proprediaphora	Dacinae
9	Zeugodacus_scutellaris	0.470	0.494	0.951417004048583	ns	Zeugodacus_scutellaris	Dacinae
9	Zeugodacus_strigifinis	0.470	0.515	0.912621359223301	ns	Zeugodacus_strigifinis	Dacinae
10	Acidiella_diversa	0.495	0.522	0.948275862068966	ns	Acidiella_diversa	Trypetinae
10	Anastrepha_fraterculus	0.457	0.476	0.960084033613445	ns	Anastrepha_fraterculus	Trypetinae
10	Bactrocera_arecae	0.498	0.549	0.907103825136612	ns	Bactrocera_arecae	Dacinae
10	Bactrocera_biguttula	0.491	0.537	0.914338919925512	ns	Bactrocera_biguttula	Dacinae
10	Bactrocera_carambolae	0.500	0.534	0.936329588014981	ns	Bactrocera_carambolae	Dacinae
10	Bactrocera_correcta	0.499	0.545	0.915596330275229	ns	Bactrocera_correcta	Dacinae
10	Zeugodacus_diaphorus	0.474	0.514	0.922178988326848	ns	Zeugodacus_diaphorus	Dacinae
10	Bactrocera_dorsalis	0.508	0.546	0.93040293040293	ns	Bactrocera_dorsalis	Dacinae
10	Bactrocera_frauenfeldi	0.505	0.545	0.926605504587156	ns	Bactrocera_frauenfeldi	Dacinae
10	Bactrocera_latifrons	0.534	0.597	0.894472361809045	ns	Bactrocera_latifrons	Dacinae
10	Bactrocera_limbifera	0.515	0.564	0.913120567375887	ns	Bactrocera_limbifera	Dacinae
10	Bactrocera_melastomatos	0.510	0.559	0.912343470483005	ns	Bactrocera_melastomatos	Dacinae
10	Bactrocera_minax	0.534	0.581	0.919104991394148	ns	Bactrocera_minax	Dacinae
10	Bactrocera_neohumeralis	0.499	0.531	0.939736346516007	ns	Bactrocera_neohumeralis	Dacinae
10	Bactrocera_oleae	0.499	0.562	0.887900355871886	ns	Bactrocera_oleae	Dacinae
10	Bactrocera_ritsemai	0.516	0.586	0.880546075085324	ns	Bactrocera_ritsemai	Dacinae
10	Bactrocera_rubigina	0.511	0.561	0.910873440285205	ns	Bactrocera_rubigina	Dacinae
10	Bactrocera_ruiliensis	0.481	0.526	0.914448669201521	ns	Bactrocera_ruiliensis	Dacinae
10	Zeugodacus_scutellatus	0.500	0.567	0.881834215167549	ns	Zeugodacus_scutellatus	Dacinae
10	Zeugodacus_tau	0.498	0.538	0.925650557620818	ns	Zeugodacus_tau	Dacinae
10	Bactrocera_thailandica	0.486	0.533	0.911819887429643	ns	Bactrocera_thailandica	Dacinae
10	Bactrocera_tryoni	0.488	0.530	0.920754716981132	ns	Bactrocera_tryoni	Dacinae
10	Bactrocera_tsuneonis	0.540	0.604	0.894039735099338	ns	Bactrocera_tsuneonis	Dacinae
10	Bactrocera_umbrosa	0.538	0.609	0.883415435139573	ns	Bactrocera_umbrosa	Dacinae
10	Bactrocera_zonata	0.516	0.537	0.960893854748603	ns	Bactrocera_zonata	Dacinae
10	Carpomya_incompleta	0.492	0.517	0.951644100580271	ns	Carpomya_incompleta	Trypetinae
10	Carpomya_vesuviana	0.489	0.515	0.949514563106796	ns	Carpomya_vesuviana	Trypetinae
10	Ceratitis_capitata	0.499	0.532	0.93796992481203	ns	Ceratitis_capitata	Dacinae
10	Ceratitis_fasciventris	0.509	0.536	0.949626865671642	ns	Ceratitis_fasciventris	Dacinae
10	Ceratitis_quilicii	0.502	0.531	0.945386064030132	ns	Ceratitis_quilicii	Dacinae
10	Ceratitis_rosa	0.491	0.522	0.940613026819923	ns	Ceratitis_rosa	Dacinae
10	Dacus_bivittatus	0.499	0.551	0.90562613430127	ns	Dacus_bivittatus	Dacinae
10	Dacus_conopsoides	0.510	0.572	0.891608391608392	ns	Dacus_conopsoides	Dacinae
10	Dacus_longicornis	0.514	0.575	0.893913043478261	ns	Dacus_longicornis	Dacinae
10	Dacus_trimacula	0.533	0.586	0.909556313993174	ns	Dacus_trimacula	Dacinae
10	Dacus_vijaysegarani	0.497	0.549	0.90528233151184	ns	Dacus_vijaysegarani	Dacinae
10	Dacus_axanus	0.503	0.560	0.898214285714286	ns	Dacus_axanus	Dacinae
10	Dacus_haikouenis	0.489	0.547	0.893967093235832	ns	Dacus_haikouenis	Dacinae
10	Euleia_heraclei	0.496	0.516	0.961240310077519	ns	Euleia_heraclei	Trypetinae
10	Felderimyia_fuscipennis	0.519	0.588	0.88265306122449	ns	Felderimyia_fuscipennis	Phytalmiinae
10	Merzomyia_westermanni	0.504	0.530	0.950943396226415	ns	Merzomyia_westermanni	Tephritinae
10	Procecidochares_utilis	0.522	0.549	0.950819672131147	ns	Procecidochares_utilis	Tephritinae
10	Rhagoletis_cerasi	0.482	0.522	0.923371647509578	ns	Rhagoletis_cerasi	Trypetinae
10	Rhagoletis_batava	0.487	0.523	0.931166347992352	ns	Rhagoletis_batava	Trypetinae
10	Rhagoletis_completa	0.472	0.499	0.945891783567134	ns	Rhagoletis_completa	Trypetinae
10	Rhagoletis_pomonella	0.458	0.501	0.914171656686627	ns	Rhagoletis_pomonella	Trypetinae
10	Rhagoletis_zephyria	0.469	0.510	0.919607843137255	ns	Rhagoletis_zephyria	Trypetinae
10	Tephritis_femoralis	0.458	0.488	0.938524590163935	ns	Tephritis_femoralis	Tephritinae
10	Tephritis_californica	0.468	0.495	0.945454545454546	ns	Tephritis_californica	Tephritinae
10	Zeugodacus_cilifer	0.509	0.551	0.923774954627949	ns	Zeugodacus_cilifer	Dacinae
10	Zeugodacus_cucurbitae	0.511	0.569	0.898066783831283	ns	Zeugodacus_cucurbitae	Dacinae
10	Zeugodacus_proprediaphora	0.479	0.533	0.898686679174484	ns	Zeugodacus_proprediaphora	Dacinae
10	Zeugodacus_scutellaris	0.469	0.522	0.898467432950191	ns	Zeugodacus_scutellaris	Dacinae
10	Zeugodacus_strigifinis	0.512	0.543	0.942909760589319	ns	Zeugodacus_strigifinis	Dacinae
11	Acidiella_diversa	0.510	0.527	0.967741935483871	ns	Acidiella_diversa	Trypetinae
11	Anastrepha_fraterculus	0.454	0.486	0.934156378600823	ns	Anastrepha_fraterculus	Trypetinae
11	Bactrocera_arecae	0.500	0.545	0.91743119266055	ns	Bactrocera_arecae	Dacinae
11	Bactrocera_biguttula	0.497	0.549	0.90528233151184	ns	Bactrocera_biguttula	Dacinae
11	Bactrocera_carambolae	0.485	0.540	0.898148148148148	ns	Bactrocera_carambolae	Dacinae
11	Bactrocera_correcta	0.476	0.536	0.888059701492537	ns	Bactrocera_correcta	Dacinae
11	Zeugodacus_diaphorus	0.505	0.540	0.935185185185185	ns	Zeugodacus_diaphorus	Dacinae
11	Bactrocera_dorsalis	0.485	0.541	0.896487985212569	ns	Bactrocera_dorsalis	Dacinae
11	Bactrocera_frauenfeldi	0.486	0.542	0.896678966789668	ns	Bactrocera_frauenfeldi	Dacinae
11	Bactrocera_latifrons	0.502	0.567	0.885361552028219	ns	Bactrocera_latifrons	Dacinae
11	Bactrocera_limbifera	0.520	0.566	0.918727915194346	ns	Bactrocera_limbifera	Dacinae
11	Bactrocera_melastomatos	0.506	0.557	0.908438061041293	ns	Bactrocera_melastomatos	Dacinae
11	Bactrocera_minax	0.570	0.638	0.893416927899686	ns	Bactrocera_minax	Dacinae
11	Bactrocera_neohumeralis	0.532	0.560	0.95	ns	Bactrocera_neohumeralis	Dacinae
11	Bactrocera_oleae	0.502	0.549	0.914389799635701	ns	Bactrocera_oleae	Dacinae
11	Bactrocera_ritsemai	0.527	0.568	0.927816901408451	ns	Bactrocera_ritsemai	Dacinae
11	Bactrocera_rubigina	0.516	0.564	0.914893617021277	ns	Bactrocera_rubigina	Dacinae
11	Bactrocera_ruiliensis	0.513	0.546	0.93956043956044	ns	Bactrocera_ruiliensis	Dacinae
11	Zeugodacus_scutellatus	0.514	0.549	0.936247723132969	ns	Zeugodacus_scutellatus	Dacinae
11	Zeugodacus_tau	0.512	0.555	0.922522522522522	ns	Zeugodacus_tau	Dacinae
11	Bactrocera_thailandica	0.506	0.548	0.923357664233577	ns	Bactrocera_thailandica	Dacinae
11	Bactrocera_tryoni	0.528	0.565	0.934513274336283	ns	Bactrocera_tryoni	Dacinae
11	Bactrocera_tsuneonis	0.545	0.627	0.869218500797448	ns	Bactrocera_tsuneonis	Dacinae
11	Bactrocera_umbrosa	0.534	0.597	0.894472361809045	ns	Bactrocera_umbrosa	Dacinae
11	Bactrocera_zonata	0.494	0.556	0.888489208633093	ns	Bactrocera_zonata	Dacinae
11	Carpomya_incompleta	0.494	0.522	0.946360153256705	ns	Carpomya_incompleta	Trypetinae
11	Carpomya_vesuviana	0.502	0.534	0.940074906367041	ns	Carpomya_vesuviana	Trypetinae
11	Ceratitis_capitata	0.502	0.540	0.92962962962963	ns	Ceratitis_capitata	Dacinae
11	Ceratitis_fasciventris	0.510	0.539	0.946196660482375	ns	Ceratitis_fasciventris	Dacinae
11	Ceratitis_quilicii	0.511	0.541	0.944547134935305	ns	Ceratitis_quilicii	Dacinae
11	Ceratitis_rosa	0.495	0.541	0.914972273567468	ns	Ceratitis_rosa	Dacinae
11	Dacus_bivittatus	0.507	0.542	0.935424354243542	ns	Dacus_bivittatus	Dacinae
11	Dacus_conopsoides	0.536	0.585	0.916239316239316	ns	Dacus_conopsoides	Dacinae
11	Dacus_longicornis	0.538	0.585	0.91965811965812	ns	Dacus_longicornis	Dacinae
11	Dacus_trimacula	0.518	0.544	0.952205882352941	ns	Dacus_trimacula	Dacinae
11	Dacus_vijaysegarani	0.504	0.545	0.924770642201835	ns	Dacus_vijaysegarani	Dacinae
11	Dacus_axanus	0.518	0.566	0.915194346289753	ns	Dacus_axanus	Dacinae
11	Dacus_haikouenis	0.509	0.554	0.918772563176895	ns	Dacus_haikouenis	Dacinae
11	Euleia_heraclei	0.495	0.522	0.948275862068966	ns	Euleia_heraclei	Trypetinae
11	Felderimyia_fuscipennis	0.514	0.581	0.884681583476764	ns	Felderimyia_fuscipennis	Phytalmiinae
11	Merzomyia_westermanni	0.501	0.544	0.920955882352941	ns	Merzomyia_westermanni	Tephritinae
11	Procecidochares_utilis	0.515	0.543	0.948434622467772	ns	Procecidochares_utilis	Tephritinae
11	Rhagoletis_cerasi	0.513	0.551	0.931034482758621	ns	Rhagoletis_cerasi	Trypetinae
11	Rhagoletis_batava	0.497	0.532	0.934210526315789	ns	Rhagoletis_batava	Trypetinae
11	Rhagoletis_completa	0.498	0.533	0.934333958724203	ns	Rhagoletis_completa	Trypetinae
11	Rhagoletis_pomonella	0.499	0.526	0.948669201520912	ns	Rhagoletis_pomonella	Trypetinae
11	Rhagoletis_zephyria	0.506	0.533	0.949343339587242	ns	Rhagoletis_zephyria	Trypetinae
11	Tephritis_femoralis	0.448	0.485	0.923711340206186	ns	Tephritis_femoralis	Tephritinae
11	Tephritis_californica	0.455	0.488	0.932377049180328	ns	Tephritis_californica	Tephritinae
11	Zeugodacus_cilifer	0.512	0.562	0.911032028469751	ns	Zeugodacus_cilifer	Dacinae
11	Zeugodacus_cucurbitae	0.525	0.567	0.925925925925926	ns	Zeugodacus_cucurbitae	Dacinae
11	Zeugodacus_proprediaphora	0.511	0.538	0.949814126394052	ns	Zeugodacus_proprediaphora	Dacinae
11	Zeugodacus_scutellaris	0.507	0.538	0.942379182156134	ns	Zeugodacus_scutellaris	Dacinae
11	Zeugodacus_strigifinis	0.521	0.567	0.918871252204586	ns	Zeugodacus_strigifinis	Dacinae
12	Acidiella_diversa	0.434	0.470	0.923404255319149	ns	Acidiella_diversa	Trypetinae
12	Anastrepha_fraterculus	0.480	0.499	0.961923847695391	ns	Anastrepha_fraterculus	Trypetinae
12	Bactrocera_arecae	0.470	0.523	0.898661567877629	ns	Bactrocera_arecae	Dacinae
12	Bactrocera_biguttula	0.491	0.548	0.895985401459854	ns	Bactrocera_biguttula	Dacinae
12	Bactrocera_carambolae	0.458	0.504	0.908730158730159	ns	Bactrocera_carambolae	Dacinae
12	Bactrocera_correcta	0.456	0.502	0.908366533864542	ns	Bactrocera_correcta	Dacinae
12	Zeugodacus_diaphorus	0.444	0.490	0.906122448979592	ns	Zeugodacus_diaphorus	Dacinae
12	Bactrocera_dorsalis	0.454	0.498	0.911646586345382	ns	Bactrocera_dorsalis	Dacinae
12	Bactrocera_frauenfeldi	0.463	0.500	0.926	ns	Bactrocera_frauenfeldi	Dacinae
12	Bactrocera_latifrons	0.468	0.517	0.905222437137331	ns	Bactrocera_latifrons	Dacinae
12	Bactrocera_limbifera	0.508	0.565	0.899115044247788	ns	Bactrocera_limbifera	Dacinae
12	Bactrocera_melastomatos	0.466	0.526	0.885931558935361	ns	Bactrocera_melastomatos	Dacinae
12	Bactrocera_minax	0.483	0.565	0.854867256637168	ns	Bactrocera_minax	Dacinae
12	Bactrocera_neohumeralis	0.464	0.519	0.89402697495183	ns	Bactrocera_neohumeralis	Dacinae
12	Bactrocera_oleae	0.483	0.555	0.87027027027027	ns	Bactrocera_oleae	Dacinae
12	Bactrocera_ritsemai	0.476	0.528	0.901515151515151	ns	Bactrocera_ritsemai	Dacinae
12	Bactrocera_rubigina	0.445	0.505	0.881188118811881	ns	Bactrocera_rubigina	Dacinae
12	Bactrocera_ruiliensis	0.450	0.495	0.909090909090909	ns	Bactrocera_ruiliensis	Dacinae
12	Zeugodacus_scutellatus	0.439	0.495	0.886868686868687	ns	Zeugodacus_scutellatus	Dacinae
12	Zeugodacus_tau	0.464	0.503	0.922465208747515	ns	Zeugodacus_tau	Dacinae
12	Bactrocera_thailandica	0.456	0.498	0.91566265060241	ns	Bactrocera_thailandica	Dacinae
12	Bactrocera_tryoni	0.460	0.528	0.871212121212121	ns	Bactrocera_tryoni	Dacinae
12	Bactrocera_tsuneonis	0.514	0.593	0.866779089376054	ns	Bactrocera_tsuneonis	Dacinae
12	Bactrocera_umbrosa	0.503	0.550	0.914545454545454	ns	Bactrocera_umbrosa	Dacinae
12	Bactrocera_zonata	0.458	0.515	0.889320388349515	ns	Bactrocera_zonata	Dacinae
12	Carpomya_incompleta	0.457	0.494	0.925101214574899	ns	Carpomya_incompleta	Trypetinae
12	Carpomya_vesuviana	0.471	0.502	0.938247011952191	ns	Carpomya_vesuviana	Trypetinae
12	Ceratitis_capitata	0.441	0.476	0.926470588235294	ns	Ceratitis_capitata	Dacinae
12	Ceratitis_fasciventris	0.429	0.488	0.879098360655738	ns	Ceratitis_fasciventris	Dacinae
12	Ceratitis_quilicii	0.420	0.480	0.875	ns	Ceratitis_quilicii	Dacinae
12	Ceratitis_rosa	0.436	0.494	0.882591093117409	ns	Ceratitis_rosa	Dacinae
12	Dacus_bivittatus	0.460	0.513	0.896686159844055	ns	Dacus_bivittatus	Dacinae
12	Dacus_conopsoides	0.463	0.514	0.900778210116732	ns	Dacus_conopsoides	Dacinae
12	Dacus_longicornis	0.463	0.509	0.909626719056974	ns	Dacus_longicornis	Dacinae
12	Dacus_trimacula	0.459	0.515	0.89126213592233	ns	Dacus_trimacula	Dacinae
12	Dacus_vijaysegarani	0.460	0.501	0.918163672654691	ns	Dacus_vijaysegarani	Dacinae
12	Dacus_axanus	0.439	0.474	0.926160337552743	ns	Dacus_axanus	Dacinae
12	Dacus_haikouenis	0.448	0.516	0.868217054263566	ns	Dacus_haikouenis	Dacinae
12	Euleia_heraclei	0.423	0.463	0.913606911447084	ns	Euleia_heraclei	Trypetinae
12	Felderimyia_fuscipennis	0.444	0.513	0.865497076023392	ns	Felderimyia_fuscipennis	Phytalmiinae
12	Merzomyia_westermanni	0.438	0.504	0.869047619047619	ns	Merzomyia_westermanni	Tephritinae
12	Procecidochares_utilis	0.462	0.498	0.927710843373494	ns	Procecidochares_utilis	Tephritinae
12	Rhagoletis_cerasi	0.449	0.483	0.929606625258799	ns	Rhagoletis_cerasi	Trypetinae
12	Rhagoletis_batava	0.450	0.489	0.920245398773006	ns	Rhagoletis_batava	Trypetinae
12	Rhagoletis_completa	0.454	0.487	0.932238193018481	ns	Rhagoletis_completa	Trypetinae
12	Rhagoletis_pomonella	0.456	0.482	0.946058091286307	ns	Rhagoletis_pomonella	Trypetinae
12	Rhagoletis_zephyria	0.457	0.478	0.956066945606695	ns	Rhagoletis_zephyria	Trypetinae
12	Tephritis_femoralis	0.466	0.490	0.951020408163265	ns	Tephritis_femoralis	Tephritinae
12	Tephritis_californica	0.470	0.495	0.94949494949495	ns	Tephritis_californica	Tephritinae
12	Zeugodacus_cilifer	0.472	0.501	0.942115768463074	ns	Zeugodacus_cilifer	Dacinae
12	Zeugodacus_cucurbitae	0.466	0.508	0.917322834645669	ns	Zeugodacus_cucurbitae	Dacinae
12	Zeugodacus_proprediaphora	0.456	0.504	0.904761904761905	ns	Zeugodacus_proprediaphora	Dacinae
12	Zeugodacus_scutellaris	0.442	0.497	0.88933601609658	ns	Zeugodacus_scutellaris	Dacinae
12	Zeugodacus_strigifinis	0.456	0.492	0.926829268292683	ns	Zeugodacus_strigifinis	Dacinae
13	Acidiella_diversa	0.473	0.503	0.940357852882704	ns	Acidiella_diversa	Trypetinae
13	Anastrepha_fraterculus	0.511	0.540	0.946296296296296	ns	Anastrepha_fraterculus	Trypetinae
13	Bactrocera_arecae	0.485	0.531	0.913370998116761	ns	Bactrocera_arecae	Dacinae
13	Bactrocera_biguttula	0.508	0.541	0.939001848428835	ns	Bactrocera_biguttula	Dacinae
13	Bactrocera_carambolae	0.476	0.507	0.938856015779093	ns	Bactrocera_carambolae	Dacinae
13	Bactrocera_correcta	0.482	0.511	0.943248532289628	ns	Bactrocera_correcta	Dacinae
13	Zeugodacus_diaphorus	0.485	0.511	0.949119373776908	ns	Zeugodacus_diaphorus	Dacinae
13	Bactrocera_dorsalis	0.481	0.505	0.952475247524752	ns	Bactrocera_dorsalis	Dacinae
13	Bactrocera_frauenfeldi	0.490	0.510	0.96078431372549	ns	Bactrocera_frauenfeldi	Dacinae
13	Bactrocera_latifrons	0.530	0.559	0.948121645796064	ns	Bactrocera_latifrons	Dacinae
13	Bactrocera_limbifera	0.513	0.527	0.973434535104364	ns	Bactrocera_limbifera	Dacinae
13	Bactrocera_melastomatos	0.510	0.537	0.949720670391061	ns	Bactrocera_melastomatos	Dacinae
13	Bactrocera_minax	0.553	0.618	0.894822006472492	ns	Bactrocera_minax	Dacinae
13	Bactrocera_neohumeralis	0.483	0.529	0.91304347826087	ns	Bactrocera_neohumeralis	Dacinae
13	Bactrocera_oleae	0.489	0.528	0.926136363636364	ns	Bactrocera_oleae	Dacinae
13	Bactrocera_ritsemai	0.501	0.554	0.904332129963899	ns	Bactrocera_ritsemai	Dacinae
13	Bactrocera_rubigina	0.495	0.533	0.928705440900563	ns	Bactrocera_rubigina	Dacinae
13	Bactrocera_ruiliensis	0.471	0.499	0.943887775551102	ns	Bactrocera_ruiliensis	Dacinae
13	Zeugodacus_scutellatus	0.514	0.528	0.973484848484849	ns	Zeugodacus_scutellatus	Dacinae
13	Zeugodacus_tau	0.494	0.523	0.944550669216061	ns	Zeugodacus_tau	Dacinae
13	Bactrocera_thailandica	0.480	0.508	0.94488188976378	ns	Bactrocera_thailandica	Dacinae
13	Bactrocera_tryoni	0.498	0.533	0.934333958724203	ns	Bactrocera_tryoni	Dacinae
13	Bactrocera_tsuneonis	0.560	0.601	0.931780366056573	ns	Bactrocera_tsuneonis	Dacinae
13	Bactrocera_umbrosa	0.531	0.570	0.931578947368421	ns	Bactrocera_umbrosa	Dacinae
13	Bactrocera_zonata	0.484	0.522	0.9272030651341	ns	Bactrocera_zonata	Dacinae
13	Carpomya_incompleta	0.476	0.497	0.957746478873239	ns	Carpomya_incompleta	Trypetinae
13	Carpomya_vesuviana	0.480	0.492	0.975609756097561	ns	Carpomya_vesuviana	Trypetinae
13	Ceratitis_capitata	0.480	0.502	0.956175298804781	ns	Ceratitis_capitata	Dacinae
13	Ceratitis_fasciventris	0.462	0.497	0.929577464788732	ns	Ceratitis_fasciventris	Dacinae
13	Ceratitis_quilicii	0.461	0.486	0.948559670781893	ns	Ceratitis_quilicii	Dacinae
13	Ceratitis_rosa	0.464	0.492	0.943089430894309	ns	Ceratitis_rosa	Dacinae
13	Dacus_bivittatus	0.518	0.542	0.955719557195572	ns	Dacus_bivittatus	Dacinae
13	Dacus_conopsoides	0.524	0.592	0.885135135135135	ns	Dacus_conopsoides	Dacinae
13	Dacus_longicornis	0.525	0.588	0.892857142857143	ns	Dacus_longicornis	Dacinae
13	Dacus_trimacula	0.501	0.542	0.924354243542435	ns	Dacus_trimacula	Dacinae
13	Dacus_vijaysegarani	0.522	0.551	0.947368421052632	ns	Dacus_vijaysegarani	Dacinae
13	Dacus_axanus	0.504	0.541	0.931608133086876	ns	Dacus_axanus	Dacinae
13	Dacus_haikouenis	0.494	0.517	0.955512572533849	ns	Dacus_haikouenis	Dacinae
13	Euleia_heraclei	0.475	0.483	0.98343685300207	ns	Euleia_heraclei	Trypetinae
13	Felderimyia_fuscipennis	0.521	0.554	0.94043321299639	ns	Felderimyia_fuscipennis	Phytalmiinae
13	Merzomyia_westermanni	0.488	0.537	0.908752327746741	ns	Merzomyia_westermanni	Tephritinae
13	Procecidochares_utilis	0.491	0.519	0.946050096339114	ns	Procecidochares_utilis	Tephritinae
13	Rhagoletis_cerasi	0.480	0.499	0.961923847695391	ns	Rhagoletis_cerasi	Trypetinae
13	Rhagoletis_batava	0.468	0.485	0.964948453608248	ns	Rhagoletis_batava	Trypetinae
13	Rhagoletis_completa	0.461	0.478	0.964435146443515	ns	Rhagoletis_completa	Trypetinae
13	Rhagoletis_pomonella	0.471	0.487	0.967145790554415	ns	Rhagoletis_pomonella	Trypetinae
13	Rhagoletis_zephyria	0.469	0.497	0.943661971830986	ns	Rhagoletis_zephyria	Trypetinae
13	Tephritis_femoralis	0.485	0.510	0.950980392156863	ns	Tephritis_femoralis	Tephritinae
13	Tephritis_californica	0.479	0.507	0.944773175542406	ns	Tephritis_californica	Tephritinae
13	Zeugodacus_cilifer	0.503	0.521	0.965451055662188	ns	Zeugodacus_cilifer	Dacinae
13	Zeugodacus_cucurbitae	0.518	0.547	0.946983546617916	ns	Zeugodacus_cucurbitae	Dacinae
13	Zeugodacus_proprediaphora	0.459	0.507	0.905325443786982	ns	Zeugodacus_proprediaphora	Dacinae
13	Zeugodacus_scutellaris	0.457	0.503	0.908548707753479	ns	Zeugodacus_scutellaris	Dacinae
13	Zeugodacus_strigifinis	0.498	0.528	0.943181818181818	ns	Zeugodacus_strigifinis	Dacinae
14	Acidiella_diversa	0.461	0.476	0.968487394957983	ns	Acidiella_diversa	Trypetinae
14	Anastrepha_fraterculus	0.502	0.543	0.924493554327808	ns	Anastrepha_fraterculus	Trypetinae
14	Bactrocera_arecae	0.466	0.510	0.913725490196079	ns	Bactrocera_arecae	Dacinae
14	Bactrocera_biguttula	0.477	0.512	0.931640625	ns	Bactrocera_biguttula	Dacinae
14	Bactrocera_carambolae	0.462	0.488	0.94672131147541	ns	Bactrocera_carambolae	Dacinae
14	Bactrocera_correcta	0.479	0.504	0.950396825396825	ns	Bactrocera_correcta	Dacinae
14	Zeugodacus_diaphorus	0.447	0.472	0.947033898305085	ns	Zeugodacus_diaphorus	Dacinae
14	Bactrocera_dorsalis	0.470	0.501	0.93812375249501	ns	Bactrocera_dorsalis	Dacinae
14	Bactrocera_frauenfeldi	0.453	0.489	0.92638036809816	ns	Bactrocera_frauenfeldi	Dacinae
14	Bactrocera_latifrons	0.491	0.525	0.935238095238095	ns	Bactrocera_latifrons	Dacinae
14	Bactrocera_limbifera	0.466	0.511	0.911937377690802	ns	Bactrocera_limbifera	Dacinae
14	Bactrocera_melastomatos	0.465	0.510	0.911764705882353	ns	Bactrocera_melastomatos	Dacinae
14	Bactrocera_minax	0.486	0.518	0.938223938223938	ns	Bactrocera_minax	Dacinae
14	Bactrocera_neohumeralis	0.475	0.500	0.95	ns	Bactrocera_neohumeralis	Dacinae
14	Bactrocera_oleae	0.469	0.510	0.919607843137255	ns	Bactrocera_oleae	Dacinae
14	Bactrocera_ritsemai	0.470	0.513	0.916179337231969	ns	Bactrocera_ritsemai	Dacinae
14	Bactrocera_rubigina	0.481	0.511	0.941291585127202	ns	Bactrocera_rubigina	Dacinae
14	Bactrocera_ruiliensis	0.486	0.510	0.952941176470588	ns	Bactrocera_ruiliensis	Dacinae
14	Zeugodacus_scutellatus	0.472	0.492	0.959349593495935	ns	Zeugodacus_scutellatus	Dacinae
14	Zeugodacus_tau	0.479	0.501	0.956087824351297	ns	Zeugodacus_tau	Dacinae
14	Bactrocera_thailandica	0.473	0.496	0.953629032258065	ns	Bactrocera_thailandica	Dacinae
14	Bactrocera_tryoni	0.464	0.506	0.91699604743083	ns	Bactrocera_tryoni	Dacinae
14	Bactrocera_tsuneonis	0.513	0.574	0.893728222996516	ns	Bactrocera_tsuneonis	Dacinae
14	Bactrocera_umbrosa	0.517	0.544	0.950367647058823	ns	Bactrocera_umbrosa	Dacinae
14	Bactrocera_zonata	0.462	0.498	0.927710843373494	ns	Bactrocera_zonata	Dacinae
14	Carpomya_incompleta	0.456	0.472	0.966101694915254	ns	Carpomya_incompleta	Trypetinae
14	Carpomya_vesuviana	0.459	0.481	0.954261954261954	ns	Carpomya_vesuviana	Trypetinae
14	Ceratitis_capitata	0.447	0.482	0.927385892116183	ns	Ceratitis_capitata	Dacinae
14	Ceratitis_fasciventris	0.458	0.482	0.950207468879668	ns	Ceratitis_fasciventris	Dacinae
14	Ceratitis_quilicii	0.457	0.480	0.952083333333333	ns	Ceratitis_quilicii	Dacinae
14	Ceratitis_rosa	0.461	0.485	0.950515463917526	ns	Ceratitis_rosa	Dacinae
14	Dacus_bivittatus	0.457	0.492	0.928861788617886	ns	Dacus_bivittatus	Dacinae
14	Dacus_conopsoides	0.488	0.520	0.938461538461538	ns	Dacus_conopsoides	Dacinae
14	Dacus_longicornis	0.485	0.519	0.934489402697495	ns	Dacus_longicornis	Dacinae
14	Dacus_trimacula	0.475	0.510	0.931372549019608	ns	Dacus_trimacula	Dacinae
14	Dacus_vijaysegarani	0.469	0.500	0.938	ns	Dacus_vijaysegarani	Dacinae
14	Dacus_axanus	0.497	0.520	0.955769230769231	ns	Dacus_axanus	Dacinae
14	Dacus_haikouenis	0.499	0.514	0.970817120622568	ns	Dacus_haikouenis	Dacinae
14	Euleia_heraclei	0.455	0.466	0.976394849785408	ns	Euleia_heraclei	Trypetinae
14	Felderimyia_fuscipennis	0.464	0.520	0.892307692307692	ns	Felderimyia_fuscipennis	Phytalmiinae
14	Merzomyia_westermanni	0.454	0.488	0.930327868852459	ns	Merzomyia_westermanni	Tephritinae
14	Procecidochares_utilis	0.451	0.502	0.898406374501992	ns	Procecidochares_utilis	Tephritinae
14	Rhagoletis_cerasi	0.470	0.498	0.943775100401606	ns	Rhagoletis_cerasi	Trypetinae
14	Rhagoletis_batava	0.474	0.503	0.94234592445328	ns	Rhagoletis_batava	Trypetinae
14	Rhagoletis_completa	0.460	0.489	0.940695296523517	ns	Rhagoletis_completa	Trypetinae
14	Rhagoletis_pomonella	0.470	0.502	0.936254980079681	ns	Rhagoletis_pomonella	Trypetinae
14	Rhagoletis_zephyria	0.471	0.515	0.914563106796116	ns	Rhagoletis_zephyria	Trypetinae
14	Tephritis_femoralis	0.473	0.499	0.947895791583166	ns	Tephritis_femoralis	Tephritinae
14	Tephritis_californica	0.478	0.502	0.952191235059761	ns	Tephritis_californica	Tephritinae
14	Zeugodacus_cilifer	0.468	0.506	0.924901185770751	ns	Zeugodacus_cilifer	Dacinae
14	Zeugodacus_cucurbitae	0.498	0.526	0.946768060836502	ns	Zeugodacus_cucurbitae	Dacinae
14	Zeugodacus_proprediaphora	0.475	0.493	0.963488843813387	ns	Zeugodacus_proprediaphora	Dacinae
14	Zeugodacus_scutellaris	0.456	0.489	0.932515337423313	ns	Zeugodacus_scutellaris	Dacinae
14	Zeugodacus_strigifinis	0.477	0.500	0.954	ns	Zeugodacus_strigifinis	Dacinae
15	Acidiella_diversa	0.443	0.479	0.924843423799583	ns	Acidiella_diversa	Trypetinae
15	Anastrepha_fraterculus	0.484	0.503	0.962226640159046	ns	Anastrepha_fraterculus	Trypetinae
15	Bactrocera_arecae	0.485	0.512	0.947265625	ns	Bactrocera_arecae	Dacinae
15	Bactrocera_biguttula	0.453	0.505	0.897029702970297	ns	Bactrocera_biguttula	Dacinae
15	Bactrocera_carambolae	0.468	0.497	0.941649899396378	ns	Bactrocera_carambolae	Dacinae
15	Bactrocera_correcta	0.496	0.510	0.972549019607843	ns	Bactrocera_correcta	Dacinae
15	Zeugodacus_diaphorus	0.436	0.465	0.937634408602151	ns	Zeugodacus_diaphorus	Dacinae
15	Bactrocera_dorsalis	0.467	0.496	0.941532258064516	ns	Bactrocera_dorsalis	Dacinae
15	Bactrocera_frauenfeldi	0.454	0.487	0.932238193018481	ns	Bactrocera_frauenfeldi	Dacinae
15	Bactrocera_latifrons	0.480	0.545	0.880733944954128	ns	Bactrocera_latifrons	Dacinae
15	Bactrocera_limbifera	0.469	0.504	0.930555555555555	ns	Bactrocera_limbifera	Dacinae
15	Bactrocera_melastomatos	0.480	0.505	0.95049504950495	ns	Bactrocera_melastomatos	Dacinae
15	Bactrocera_minax	0.459	0.487	0.942505133470226	ns	Bactrocera_minax	Dacinae
15	Bactrocera_neohumeralis	0.476	0.505	0.942574257425743	ns	Bactrocera_neohumeralis	Dacinae
15	Bactrocera_oleae	0.472	0.518	0.911196911196911	ns	Bactrocera_oleae	Dacinae
15	Bactrocera_ritsemai	0.496	0.519	0.955684007707129	ns	Bactrocera_ritsemai	Dacinae
15	Bactrocera_rubigina	0.511	0.514	0.994163424124514	ns	Bactrocera_rubigina	Dacinae
15	Bactrocera_ruiliensis	0.450	0.486	0.925925925925926	ns	Bactrocera_ruiliensis	Dacinae
15	Zeugodacus_scutellatus	0.461	0.490	0.940816326530612	ns	Zeugodacus_scutellatus	Dacinae
15	Zeugodacus_tau	0.457	0.490	0.93265306122449	ns	Zeugodacus_tau	Dacinae
15	Bactrocera_thailandica	0.463	0.502	0.922310756972112	ns	Bactrocera_thailandica	Dacinae
15	Bactrocera_tryoni	0.462	0.497	0.929577464788732	ns	Bactrocera_tryoni	Dacinae
15	Bactrocera_tsuneonis	0.517	0.571	0.905429071803853	ns	Bactrocera_tsuneonis	Dacinae
15	Bactrocera_umbrosa	0.502	0.553	0.907775768535262	ns	Bactrocera_umbrosa	Dacinae
15	Bactrocera_zonata	0.447	0.507	0.881656804733728	ns	Bactrocera_zonata	Dacinae
15	Carpomya_incompleta	0.435	0.469	0.927505330490405	ns	Carpomya_incompleta	Trypetinae
15	Carpomya_vesuviana	0.426	0.469	0.908315565031983	ns	Carpomya_vesuviana	Trypetinae
15	Ceratitis_capitata	0.436	0.455	0.958241758241758	ns	Ceratitis_capitata	Dacinae
15	Ceratitis_fasciventris	0.442	0.465	0.950537634408602	ns	Ceratitis_fasciventris	Dacinae
15	Ceratitis_quilicii	0.450	0.471	0.955414012738854	ns	Ceratitis_quilicii	Dacinae
15	Ceratitis_rosa	0.435	0.455	0.956043956043956	ns	Ceratitis_rosa	Dacinae
15	Dacus_bivittatus	0.471	0.494	0.953441295546559	ns	Dacus_bivittatus	Dacinae
15	Dacus_conopsoides	0.480	0.516	0.930232558139535	ns	Dacus_conopsoides	Dacinae
15	Dacus_longicornis	0.478	0.521	0.91746641074856	ns	Dacus_longicornis	Dacinae
15	Dacus_trimacula	0.470	0.509	0.923379174852652	ns	Dacus_trimacula	Dacinae
15	Dacus_vijaysegarani	0.456	0.485	0.94020618556701	ns	Dacus_vijaysegarani	Dacinae
15	Dacus_axanus	0.467	0.521	0.896353166986564	ns	Dacus_axanus	Dacinae
15	Dacus_haikouenis	0.474	0.515	0.920388349514563	ns	Dacus_haikouenis	Dacinae
15	Euleia_heraclei	0.455	0.472	0.963983050847458	ns	Euleia_heraclei	Trypetinae
15	Felderimyia_fuscipennis	0.496	0.516	0.961240310077519	ns	Felderimyia_fuscipennis	Phytalmiinae
15	Merzomyia_westermanni	0.441	0.494	0.892712550607287	ns	Merzomyia_westermanni	Tephritinae
15	Procecidochares_utilis	0.447	0.473	0.945031712473573	ns	Procecidochares_utilis	Tephritinae
15	Rhagoletis_cerasi	0.445	0.474	0.938818565400844	ns	Rhagoletis_cerasi	Trypetinae
15	Rhagoletis_batava	0.429	0.462	0.928571428571428	ns	Rhagoletis_batava	Trypetinae
15	Rhagoletis_completa	0.409	0.458	0.893013100436681	ns	Rhagoletis_completa	Trypetinae
15	Rhagoletis_pomonella	0.440	0.465	0.946236559139785	ns	Rhagoletis_pomonella	Trypetinae
15	Rhagoletis_zephyria	0.444	0.470	0.94468085106383	ns	Rhagoletis_zephyria	Trypetinae
15	Tephritis_femoralis	0.468	0.484	0.966942148760331	ns	Tephritis_femoralis	Tephritinae
15	Tephritis_californica	0.491	0.517	0.949709864603482	ns	Tephritis_californica	Tephritinae
15	Zeugodacus_cilifer	0.436	0.488	0.89344262295082	ns	Zeugodacus_cilifer	Dacinae
15	Zeugodacus_cucurbitae	0.462	0.496	0.931451612903226	ns	Zeugodacus_cucurbitae	Dacinae
15	Zeugodacus_proprediaphora	0.437	0.471	0.927813163481953	ns	Zeugodacus_proprediaphora	Dacinae
15	Zeugodacus_scutellaris	0.429	0.467	0.918629550321199	ns	Zeugodacus_scutellaris	Dacinae
15	Zeugodacus_strigifinis	0.505	0.512	0.986328125	ns	Zeugodacus_strigifinis	Dacinae
16	Acidiella_diversa	0.500	0.523	0.956022944550669	ns	Acidiella_diversa	Trypetinae
16	Anastrepha_fraterculus	0.452	0.475	0.951578947368421	ns	Anastrepha_fraterculus	Trypetinae
16	Bactrocera_arecae	0.544	0.575	0.946086956521739	ns	Bactrocera_arecae	Dacinae
16	Bactrocera_biguttula	0.512	0.560	0.914285714285714	ns	Bactrocera_biguttula	Dacinae
16	Bactrocera_carambolae	0.512	0.558	0.917562724014337	ns	Bactrocera_carambolae	Dacinae
16	Bactrocera_correcta	0.527	0.558	0.944444444444444	ns	Bactrocera_correcta	Dacinae
16	Zeugodacus_diaphorus	0.547	0.584	0.936643835616438	ns	Zeugodacus_diaphorus	Dacinae
16	Bactrocera_dorsalis	0.503	0.538	0.934944237918216	ns	Bactrocera_dorsalis	Dacinae
16	Bactrocera_frauenfeldi	0.527	0.550	0.958181818181818	ns	Bactrocera_frauenfeldi	Dacinae
16	Bactrocera_latifrons	0.538	0.574	0.937282229965157	ns	Bactrocera_latifrons	Dacinae
16	Bactrocera_limbifera	0.504	0.560	0.9	ns	Bactrocera_limbifera	Dacinae
16	Bactrocera_melastomatos	0.513	0.551	0.931034482758621	ns	Bactrocera_melastomatos	Dacinae
16	Bactrocera_minax	0.549	0.595	0.922689075630252	ns	Bactrocera_minax	Dacinae
16	Bactrocera_neohumeralis	0.522	0.566	0.92226148409894	ns	Bactrocera_neohumeralis	Dacinae
16	Bactrocera_oleae	0.515	0.564	0.913120567375887	ns	Bactrocera_oleae	Dacinae
16	Bactrocera_ritsemai	0.554	0.588	0.942176870748299	ns	Bactrocera_ritsemai	Dacinae
16	Bactrocera_rubigina	0.511	0.549	0.930783242258652	ns	Bactrocera_rubigina	Dacinae
16	Bactrocera_ruiliensis	0.515	0.550	0.936363636363636	ns	Bactrocera_ruiliensis	Dacinae
16	Zeugodacus_scutellatus	0.527	0.558	0.944444444444444	ns	Zeugodacus_scutellatus	Dacinae
16	Zeugodacus_tau	0.548	0.578	0.948096885813149	ns	Zeugodacus_tau	Dacinae
16	Bactrocera_thailandica	0.497	0.541	0.918669131238447	ns	Bactrocera_thailandica	Dacinae
16	Bactrocera_tryoni	0.526	0.568	0.926056338028169	ns	Bactrocera_tryoni	Dacinae
16	Bactrocera_tsuneonis	0.550	0.598	0.919732441471572	ns	Bactrocera_tsuneonis	Dacinae
16	Bactrocera_umbrosa	0.535	0.579	0.924006908462867	ns	Bactrocera_umbrosa	Dacinae
16	Bactrocera_zonata	0.529	0.550	0.961818181818182	ns	Bactrocera_zonata	Dacinae
16	Carpomya_incompleta	0.505	0.523	0.965583173996176	ns	Carpomya_incompleta	Trypetinae
16	Carpomya_vesuviana	0.517	0.536	0.96455223880597	ns	Carpomya_vesuviana	Trypetinae
16	Ceratitis_capitata	0.496	0.522	0.950191570881226	ns	Ceratitis_capitata	Dacinae
16	Ceratitis_fasciventris	0.496	0.524	0.946564885496183	ns	Ceratitis_fasciventris	Dacinae
16	Ceratitis_quilicii	0.495	0.533	0.928705440900563	ns	Ceratitis_quilicii	Dacinae
16	Ceratitis_rosa	0.492	0.518	0.94980694980695	ns	Ceratitis_rosa	Dacinae
16	Dacus_bivittatus	0.521	0.554	0.94043321299639	ns	Dacus_bivittatus	Dacinae
16	Dacus_conopsoides	0.535	0.576	0.928819444444445	ns	Dacus_conopsoides	Dacinae
16	Dacus_longicornis	0.538	0.583	0.922813036020583	ns	Dacus_longicornis	Dacinae
16	Dacus_trimacula	0.546	0.584	0.934931506849315	ns	Dacus_trimacula	Dacinae
16	Dacus_vijaysegarani	0.513	0.561	0.914438502673797	ns	Dacus_vijaysegarani	Dacinae
16	Dacus_axanus	0.569	0.588	0.967687074829932	ns	Dacus_axanus	Dacinae
16	Dacus_haikouenis	0.539	0.580	0.929310344827586	ns	Dacus_haikouenis	Dacinae
16	Euleia_heraclei	0.483	0.500	0.966	ns	Euleia_heraclei	Trypetinae
16	Felderimyia_fuscipennis	0.520	0.557	0.933572710951526	ns	Felderimyia_fuscipennis	Phytalmiinae
16	Merzomyia_westermanni	0.541	0.558	0.969534050179211	ns	Merzomyia_westermanni	Tephritinae
16	Procecidochares_utilis	0.518	0.539	0.961038961038961	ns	Procecidochares_utilis	Tephritinae
16	Rhagoletis_cerasi	0.489	0.515	0.949514563106796	ns	Rhagoletis_cerasi	Trypetinae
16	Rhagoletis_batava	0.489	0.510	0.958823529411765	ns	Rhagoletis_batava	Trypetinae
16	Rhagoletis_completa	0.497	0.515	0.96504854368932	ns	Rhagoletis_completa	Trypetinae
16	Rhagoletis_pomonella	0.497	0.519	0.957610789980732	ns	Rhagoletis_pomonella	Trypetinae
16	Rhagoletis_zephyria	0.480	0.532	0.902255639097744	ns	Rhagoletis_zephyria	Trypetinae
16	Tephritis_femoralis	0.466	0.486	0.958847736625514	ns	Tephritis_femoralis	Tephritinae
16	Tephritis_californica	0.454	0.487	0.932238193018481	ns	Tephritis_californica	Tephritinae
16	Zeugodacus_cilifer	0.501	0.531	0.943502824858757	ns	Zeugodacus_cilifer	Dacinae
16	Zeugodacus_cucurbitae	0.502	0.557	0.901256732495512	ns	Zeugodacus_cucurbitae	Dacinae
16	Zeugodacus_proprediaphora	0.527	0.569	0.926186291739895	ns	Zeugodacus_proprediaphora	Dacinae
16	Zeugodacus_scutellaris	0.510	0.568	0.897887323943662	ns	Zeugodacus_scutellaris	Dacinae
16	Zeugodacus_strigifinis	0.537	0.575	0.933913043478261	ns	Zeugodacus_strigifinis	Dacinae
17	Acidiella_diversa	0.445	0.477	0.932914046121593	ns	Acidiella_diversa	Trypetinae
17	Anastrepha_fraterculus	0.465	0.473	0.9830866807611	ns	Anastrepha_fraterculus	Trypetinae
17	Bactrocera_arecae	0.513	0.562	0.912811387900356	ns	Bactrocera_arecae	Dacinae
17	Bactrocera_biguttula	0.480	0.515	0.932038834951456	ns	Bactrocera_biguttula	Dacinae
17	Bactrocera_carambolae	0.510	0.538	0.947955390334572	ns	Bactrocera_carambolae	Dacinae
17	Bactrocera_correcta	0.474	0.521	0.90978886756238	ns	Bactrocera_correcta	Dacinae
17	Zeugodacus_diaphorus	0.467	0.534	0.874531835205993	ns	Zeugodacus_diaphorus	Dacinae
17	Bactrocera_dorsalis	0.493	0.523	0.94263862332696	ns	Bactrocera_dorsalis	Dacinae
17	Bactrocera_frauenfeldi	0.471	0.516	0.912790697674419	ns	Bactrocera_frauenfeldi	Dacinae
17	Bactrocera_latifrons	0.487	0.542	0.898523985239852	ns	Bactrocera_latifrons	Dacinae
17	Bactrocera_limbifera	0.489	0.546	0.895604395604396	ns	Bactrocera_limbifera	Dacinae
17	Bactrocera_melastomatos	0.476	0.522	0.911877394636015	ns	Bactrocera_melastomatos	Dacinae
17	Bactrocera_minax	0.506	0.595	0.850420168067227	ns	Bactrocera_minax	Dacinae
17	Bactrocera_neohumeralis	0.484	0.536	0.902985074626866	ns	Bactrocera_neohumeralis	Dacinae
17	Bactrocera_oleae	0.478	0.522	0.915708812260536	ns	Bactrocera_oleae	Dacinae
17	Bactrocera_ritsemai	0.481	0.561	0.857397504456328	ns	Bactrocera_ritsemai	Dacinae
17	Bactrocera_rubigina	0.491	0.539	0.910946196660482	ns	Bactrocera_rubigina	Dacinae
17	Bactrocera_ruiliensis	0.516	0.551	0.936479128856624	ns	Bactrocera_ruiliensis	Dacinae
17	Zeugodacus_scutellatus	0.475	0.529	0.897920604914934	ns	Zeugodacus_scutellatus	Dacinae
17	Zeugodacus_tau	0.469	0.535	0.876635514018691	ns	Zeugodacus_tau	Dacinae
17	Bactrocera_thailandica	0.529	0.551	0.960072595281307	ns	Bactrocera_thailandica	Dacinae
17	Bactrocera_tryoni	0.482	0.536	0.899253731343283	ns	Bactrocera_tryoni	Dacinae
17	Bactrocera_tsuneonis	0.565	0.614	0.920195439739414	ns	Bactrocera_tsuneonis	Dacinae
17	Bactrocera_umbrosa	0.491	0.541	0.907578558225508	ns	Bactrocera_umbrosa	Dacinae
17	Bactrocera_zonata	0.490	0.537	0.912476722532588	ns	Bactrocera_zonata	Dacinae
17	Carpomya_incompleta	0.471	0.501	0.940119760479042	ns	Carpomya_incompleta	Trypetinae
17	Carpomya_vesuviana	0.479	0.504	0.950396825396825	ns	Carpomya_vesuviana	Trypetinae
17	Ceratitis_capitata	0.486	0.507	0.958579881656805	ns	Ceratitis_capitata	Dacinae
17	Ceratitis_fasciventris	0.479	0.510	0.93921568627451	ns	Ceratitis_fasciventris	Dacinae
17	Ceratitis_quilicii	0.477	0.508	0.938976377952756	ns	Ceratitis_quilicii	Dacinae
17	Ceratitis_rosa	0.491	0.514	0.955252918287938	ns	Ceratitis_rosa	Dacinae
17	Dacus_bivittatus	0.495	0.539	0.918367346938775	ns	Dacus_bivittatus	Dacinae
17	Dacus_conopsoides	0.486	0.572	0.84965034965035	ns	Dacus_conopsoides	Dacinae
17	Dacus_longicornis	0.482	0.573	0.841186736474695	ns	Dacus_longicornis	Dacinae
17	Dacus_trimacula	0.493	0.538	0.91635687732342	ns	Dacus_trimacula	Dacinae
17	Dacus_vijaysegarani	0.479	0.543	0.882136279926335	ns	Dacus_vijaysegarani	Dacinae
17	Dacus_axanus	0.533	0.587	0.908006814310051	ns	Dacus_axanus	Dacinae
17	Dacus_haikouenis	0.489	0.537	0.910614525139665	ns	Dacus_haikouenis	Dacinae
17	Euleia_heraclei	0.466	0.486	0.958847736625514	ns	Euleia_heraclei	Trypetinae
17	Felderimyia_fuscipennis	0.488	0.519	0.940269749518304	ns	Felderimyia_fuscipennis	Phytalmiinae
17	Merzomyia_westermanni	0.462	0.495	0.933333333333333	ns	Merzomyia_westermanni	Tephritinae
17	Procecidochares_utilis	0.466	0.503	0.926441351888668	ns	Procecidochares_utilis	Tephritinae
17	Rhagoletis_cerasi	0.512	0.536	0.955223880597015	ns	Rhagoletis_cerasi	Trypetinae
17	Rhagoletis_batava	0.501	0.527	0.950664136622391	ns	Rhagoletis_batava	Trypetinae
17	Rhagoletis_completa	0.490	0.514	0.953307392996109	ns	Rhagoletis_completa	Trypetinae
17	Rhagoletis_pomonella	0.481	0.508	0.946850393700787	ns	Rhagoletis_pomonella	Trypetinae
17	Rhagoletis_zephyria	0.475	0.508	0.93503937007874	ns	Rhagoletis_zephyria	Trypetinae
17	Tephritis_femoralis	0.434	0.447	0.970917225950783	ns	Tephritis_femoralis	Tephritinae
17	Tephritis_californica	0.439	0.440	0.997727272727273	ns	Tephritis_californica	Tephritinae
17	Zeugodacus_cilifer	0.484	0.534	0.906367041198502	ns	Zeugodacus_cilifer	Dacinae
17	Zeugodacus_cucurbitae	0.458	0.528	0.867424242424242	ns	Zeugodacus_cucurbitae	Dacinae
17	Zeugodacus_proprediaphora	0.492	0.549	0.896174863387978	ns	Zeugodacus_proprediaphora	Dacinae
17	Zeugodacus_scutellaris	0.486	0.537	0.905027932960894	ns	Zeugodacus_scutellaris	Dacinae
17	Zeugodacus_strigifinis	0.466	0.514	0.906614785992218	ns	Zeugodacus_strigifinis	Dacinae
18	Acidiella_diversa	0.458	0.492	0.930894308943089	ns	Acidiella_diversa	Trypetinae
18	Anastrepha_fraterculus	0.531	0.536	0.990671641791045	ns	Anastrepha_fraterculus	Trypetinae
18	Bactrocera_arecae	0.490	0.530	0.924528301886792	ns	Bactrocera_arecae	Dacinae
18	Bactrocera_biguttula	0.426	0.476	0.894957983193277	ns	Bactrocera_biguttula	Dacinae
18	Bactrocera_carambolae	0.476	0.513	0.927875243664717	ns	Bactrocera_carambolae	Dacinae
18	Bactrocera_correcta	0.463	0.499	0.927855711422846	ns	Bactrocera_correcta	Dacinae
18	Zeugodacus_diaphorus	0.481	0.498	0.965863453815261	ns	Zeugodacus_diaphorus	Dacinae
18	Bactrocera_dorsalis	0.476	0.515	0.924271844660194	ns	Bactrocera_dorsalis	Dacinae
18	Bactrocera_frauenfeldi	0.513	0.528	0.971590909090909	ns	Bactrocera_frauenfeldi	Dacinae
18	Bactrocera_latifrons	0.500	0.511	0.978473581213307	ns	Bactrocera_latifrons	Dacinae
18	Bactrocera_limbifera	0.472	0.499	0.945891783567134	ns	Bactrocera_limbifera	Dacinae
18	Bactrocera_melastomatos	0.469	0.511	0.917808219178082	ns	Bactrocera_melastomatos	Dacinae
18	Bactrocera_minax	0.540	0.554	0.974729241877256	ns	Bactrocera_minax	Dacinae
18	Bactrocera_neohumeralis	0.474	0.521	0.90978886756238	ns	Bactrocera_neohumeralis	Dacinae
18	Bactrocera_oleae	0.447	0.496	0.901209677419355	ns	Bactrocera_oleae	Dacinae
18	Bactrocera_ritsemai	0.455	0.504	0.902777777777778	ns	Bactrocera_ritsemai	Dacinae
18	Bactrocera_rubigina	0.469	0.492	0.953252032520325	ns	Bactrocera_rubigina	Dacinae
18	Bactrocera_ruiliensis	0.482	0.510	0.945098039215686	ns	Bactrocera_ruiliensis	Dacinae
18	Zeugodacus_scutellatus	0.495	0.506	0.978260869565217	ns	Zeugodacus_scutellatus	Dacinae
18	Zeugodacus_tau	0.495	0.524	0.944656488549618	ns	Zeugodacus_tau	Dacinae
18	Bactrocera_thailandica	0.482	0.516	0.934108527131783	ns	Bactrocera_thailandica	Dacinae
18	Bactrocera_tryoni	0.465	0.513	0.906432748538012	ns	Bactrocera_tryoni	Dacinae
18	Bactrocera_tsuneonis	0.516	0.525	0.982857142857143	ns	Bactrocera_tsuneonis	Dacinae
18	Bactrocera_umbrosa	0.483	0.523	0.923518164435946	ns	Bactrocera_umbrosa	Dacinae
18	Bactrocera_zonata	0.450	0.498	0.903614457831325	ns	Bactrocera_zonata	Dacinae
18	Carpomya_incompleta	0.444	0.492	0.902439024390244	ns	Carpomya_incompleta	Trypetinae
18	Carpomya_vesuviana	0.460	0.493	0.933062880324544	ns	Carpomya_vesuviana	Trypetinae
18	Ceratitis_capitata	0.445	0.467	0.952890792291221	ns	Ceratitis_capitata	Dacinae
18	Ceratitis_fasciventris	0.445	0.460	0.967391304347826	ns	Ceratitis_fasciventris	Dacinae
18	Ceratitis_quilicii	0.457	0.472	0.968220338983051	ns	Ceratitis_quilicii	Dacinae
18	Ceratitis_rosa	0.456	0.471	0.968152866242038	ns	Ceratitis_rosa	Dacinae
18	Dacus_bivittatus	0.471	0.499	0.943887775551102	ns	Dacus_bivittatus	Dacinae
18	Dacus_conopsoides	0.516	0.545	0.946788990825688	ns	Dacus_conopsoides	Dacinae
18	Dacus_longicornis	0.519	0.549	0.945355191256831	ns	Dacus_longicornis	Dacinae
18	Dacus_trimacula	0.497	0.526	0.944866920152091	ns	Dacus_trimacula	Dacinae
18	Dacus_vijaysegarani	0.492	0.527	0.933586337760911	ns	Dacus_vijaysegarani	Dacinae
18	Dacus_axanus	0.491	0.514	0.955252918287938	ns	Dacus_axanus	Dacinae
18	Dacus_haikouenis	0.487	0.525	0.927619047619048	ns	Dacus_haikouenis	Dacinae
18	Euleia_heraclei	0.462	0.495	0.933333333333333	ns	Euleia_heraclei	Trypetinae
18	Felderimyia_fuscipennis	0.490	0.509	0.962671905697446	ns	Felderimyia_fuscipennis	Phytalmiinae
18	Merzomyia_westermanni	0.443	0.482	0.919087136929461	ns	Merzomyia_westermanni	Tephritinae
18	Procecidochares_utilis	0.452	0.479	0.943632567849687	ns	Procecidochares_utilis	Tephritinae
18	Rhagoletis_cerasi	0.471	0.495	0.951515151515151	ns	Rhagoletis_cerasi	Trypetinae
18	Rhagoletis_batava	0.437	0.460	0.95	ns	Rhagoletis_batava	Trypetinae
18	Rhagoletis_completa	0.444	0.473	0.938689217758985	ns	Rhagoletis_completa	Trypetinae
18	Rhagoletis_pomonella	0.454	0.490	0.926530612244898	ns	Rhagoletis_pomonella	Trypetinae
18	Rhagoletis_zephyria	0.452	0.483	0.935817805383023	ns	Rhagoletis_zephyria	Trypetinae
18	Tephritis_femoralis	0.494	0.511	0.966731898238748	ns	Tephritis_femoralis	Tephritinae
18	Tephritis_californica	0.485	0.523	0.927342256214149	ns	Tephritis_californica	Tephritinae
18	Zeugodacus_cilifer	0.488	0.540	0.903703703703704	ns	Zeugodacus_cilifer	Dacinae
18	Zeugodacus_cucurbitae	0.480	0.531	0.903954802259887	ns	Zeugodacus_cucurbitae	Dacinae
18	Zeugodacus_proprediaphora	0.479	0.499	0.959919839679359	ns	Zeugodacus_proprediaphora	Dacinae
18	Zeugodacus_scutellaris	0.488	0.532	0.917293233082707	ns	Zeugodacus_scutellaris	Dacinae
18	Zeugodacus_strigifinis	0.504	0.545	0.924770642201835	ns	Zeugodacus_strigifinis	Dacinae
19	Acidiella_diversa	0.435	0.469	0.927505330490405	ns	Acidiella_diversa	Trypetinae
19	Anastrepha_fraterculus	0.457	0.498	0.917670682730924	ns	Anastrepha_fraterculus	Trypetinae
19	Bactrocera_arecae	0.510	0.537	0.949720670391061	ns	Bactrocera_arecae	Dacinae
19	Bactrocera_biguttula	0.477	0.530	0.9	ns	Bactrocera_biguttula	Dacinae
19	Bactrocera_carambolae	0.487	0.525	0.927619047619048	ns	Bactrocera_carambolae	Dacinae
19	Bactrocera_correcta	0.502	0.517	0.970986460348162	ns	Bactrocera_correcta	Dacinae
19	Zeugodacus_diaphorus	0.469	0.495	0.947474747474747	ns	Zeugodacus_diaphorus	Dacinae
19	Bactrocera_dorsalis	0.467	0.509	0.917485265225933	ns	Bactrocera_dorsalis	Dacinae
19	Bactrocera_frauenfeldi	0.493	0.516	0.955426356589147	ns	Bactrocera_frauenfeldi	Dacinae
19	Bactrocera_latifrons	0.494	0.540	0.914814814814815	ns	Bactrocera_latifrons	Dacinae
19	Bactrocera_limbifera	0.482	0.523	0.921606118546845	ns	Bactrocera_limbifera	Dacinae
19	Bactrocera_melastomatos	0.453	0.511	0.886497064579256	ns	Bactrocera_melastomatos	Dacinae
19	Bactrocera_minax	0.543	0.570	0.952631578947369	ns	Bactrocera_minax	Dacinae
19	Bactrocera_neohumeralis	0.508	0.560	0.907142857142857	ns	Bactrocera_neohumeralis	Dacinae
19	Bactrocera_oleae	0.475	0.521	0.911708253358925	ns	Bactrocera_oleae	Dacinae
19	Bactrocera_ritsemai	0.469	0.546	0.858974358974359	ns	Bactrocera_ritsemai	Dacinae
19	Bactrocera_rubigina	0.459	0.513	0.894736842105263	ns	Bactrocera_rubigina	Dacinae
19	Bactrocera_ruiliensis	0.467	0.517	0.903288201160542	ns	Bactrocera_ruiliensis	Dacinae
19	Zeugodacus_scutellatus	0.500	0.503	0.99403578528827	ns	Zeugodacus_scutellatus	Dacinae
19	Zeugodacus_tau	0.475	0.522	0.909961685823755	ns	Zeugodacus_tau	Dacinae
19	Bactrocera_thailandica	0.468	0.518	0.903474903474903	ns	Bactrocera_thailandica	Dacinae
19	Bactrocera_tryoni	0.509	0.559	0.910554561717352	ns	Bactrocera_tryoni	Dacinae
19	Bactrocera_tsuneonis	0.567	0.569	0.996485061511424	ns	Bactrocera_tsuneonis	Dacinae
19	Bactrocera_umbrosa	0.494	0.533	0.926829268292683	ns	Bactrocera_umbrosa	Dacinae
19	Bactrocera_zonata	0.497	0.531	0.935969868173258	ns	Bactrocera_zonata	Dacinae
19	Carpomya_incompleta	0.476	0.485	0.981443298969072	ns	Carpomya_incompleta	Trypetinae
19	Carpomya_vesuviana	0.479	0.488	0.98155737704918	ns	Carpomya_vesuviana	Trypetinae
19	Ceratitis_capitata	0.442	0.492	0.898373983739837	ns	Ceratitis_capitata	Dacinae
19	Ceratitis_fasciventris	0.453	0.489	0.92638036809816	ns	Ceratitis_fasciventris	Dacinae
19	Ceratitis_quilicii	0.439	0.481	0.912681912681913	ns	Ceratitis_quilicii	Dacinae
19	Ceratitis_rosa	0.446	0.487	0.915811088295688	ns	Ceratitis_rosa	Dacinae
19	Dacus_bivittatus	0.491	0.506	0.970355731225296	ns	Dacus_bivittatus	Dacinae
19	Dacus_conopsoides	0.527	0.537	0.981378026070764	ns	Dacus_conopsoides	Dacinae
19	Dacus_longicornis	0.528	0.538	0.981412639405204	ns	Dacus_longicornis	Dacinae
19	Dacus_trimacula	0.476	0.512	0.9296875	ns	Dacus_trimacula	Dacinae
19	Dacus_vijaysegarani	0.482	0.512	0.94140625	ns	Dacus_vijaysegarani	Dacinae
19	Dacus_axanus	0.483	0.512	0.943359375	ns	Dacus_axanus	Dacinae
19	Dacus_haikouenis	0.512	0.529	0.967863894139887	ns	Dacus_haikouenis	Dacinae
19	Euleia_heraclei	0.462	0.477	0.968553459119497	ns	Euleia_heraclei	Trypetinae
19	Felderimyia_fuscipennis	0.502	0.519	0.967244701348748	ns	Felderimyia_fuscipennis	Phytalmiinae
19	Merzomyia_westermanni	0.476	0.492	0.967479674796748	ns	Merzomyia_westermanni	Tephritinae
19	Procecidochares_utilis	0.481	0.498	0.965863453815261	ns	Procecidochares_utilis	Tephritinae
19	Rhagoletis_cerasi	0.487	0.501	0.972055888223553	ns	Rhagoletis_cerasi	Trypetinae
19	Rhagoletis_batava	0.486	0.491	0.989816700610998	ns	Rhagoletis_batava	Trypetinae
19	Rhagoletis_completa	0.455	0.476	0.955882352941177	ns	Rhagoletis_completa	Trypetinae
19	Rhagoletis_pomonella	0.460	0.503	0.914512922465209	ns	Rhagoletis_pomonella	Trypetinae
19	Rhagoletis_zephyria	0.459	0.503	0.912524850894632	ns	Rhagoletis_zephyria	Trypetinae
19	Tephritis_femoralis	0.455	0.481	0.945945945945946	ns	Tephritis_femoralis	Tephritinae
19	Tephritis_californica	0.448	0.498	0.899598393574297	ns	Tephritis_californica	Tephritinae
19	Zeugodacus_cilifer	0.478	0.500	0.956	ns	Zeugodacus_cilifer	Dacinae
19	Zeugodacus_cucurbitae	0.459	0.515	0.89126213592233	ns	Zeugodacus_cucurbitae	Dacinae
19	Zeugodacus_proprediaphora	0.492	0.512	0.9609375	ns	Zeugodacus_proprediaphora	Dacinae
19	Zeugodacus_scutellaris	0.508	0.515	0.986407766990291	ns	Zeugodacus_scutellaris	Dacinae
19	Zeugodacus_strigifinis	0.503	0.505	0.996039603960396	ns	Zeugodacus_strigifinis	Dacinae
20	Acidiella_diversa	0.432	0.463	0.93304535637149	ns	Acidiella_diversa	Trypetinae
20	Anastrepha_fraterculus	0.469	0.490	0.957142857142857	ns	Anastrepha_fraterculus	Trypetinae
20	Bactrocera_arecae	0.449	0.484	0.927685950413223	ns	Bactrocera_arecae	Dacinae
20	Bactrocera_biguttula	0.485	0.501	0.968063872255489	ns	Bactrocera_biguttula	Dacinae
20	Bactrocera_carambolae	0.511	0.509	1003	*	Bactrocera_carambolae	Dacinae
20	Bactrocera_correcta	0.450	0.488	0.922131147540984	ns	Bactrocera_correcta	Dacinae
20	Zeugodacus_diaphorus	0.465	0.497	0.935613682092555	ns	Zeugodacus_diaphorus	Dacinae
20	Bactrocera_dorsalis	0.490	0.504	0.972222222222222	ns	Bactrocera_dorsalis	Dacinae
20	Bactrocera_frauenfeldi	0.477	0.481	0.991683991683992	ns	Bactrocera_frauenfeldi	Dacinae
20	Bactrocera_latifrons	0.507	0.534	0.949438202247191	ns	Bactrocera_latifrons	Dacinae
20	Bactrocera_limbifera	0.514	0.540	0.951851851851852	ns	Bactrocera_limbifera	Dacinae
20	Bactrocera_melastomatos	0.461	0.496	0.929435483870968	ns	Bactrocera_melastomatos	Dacinae
20	Bactrocera_minax	0.475	0.546	0.86996336996337	ns	Bactrocera_minax	Dacinae
20	Bactrocera_neohumeralis	0.480	0.504	0.952380952380952	ns	Bactrocera_neohumeralis	Dacinae
20	Bactrocera_oleae	0.444	0.477	0.930817610062893	ns	Bactrocera_oleae	Dacinae
20	Bactrocera_ritsemai	0.530	0.524	1011	*	Bactrocera_ritsemai	Dacinae
20	Bactrocera_rubigina	0.453	0.486	0.932098765432099	ns	Bactrocera_rubigina	Dacinae
20	Bactrocera_ruiliensis	0.473	0.507	0.932938856015779	ns	Bactrocera_ruiliensis	Dacinae
20	Zeugodacus_scutellatus	0.511	0.518	0.986486486486487	ns	Zeugodacus_scutellatus	Dacinae
20	Zeugodacus_tau	0.466	0.491	0.94908350305499	ns	Zeugodacus_tau	Dacinae
20	Bactrocera_thailandica	0.455	0.488	0.932377049180328	ns	Bactrocera_thailandica	Dacinae
20	Bactrocera_tryoni	0.479	0.504	0.950396825396825	ns	Bactrocera_tryoni	Dacinae
20	Bactrocera_tsuneonis	0.502	0.561	0.894830659536542	ns	Bactrocera_tsuneonis	Dacinae
20	Bactrocera_umbrosa	0.493	0.525	0.939047619047619	ns	Bactrocera_umbrosa	Dacinae
20	Bactrocera_zonata	0.485	0.499	0.971943887775551	ns	Bactrocera_zonata	Dacinae
20	Carpomya_incompleta	0.464	0.474	0.978902953586498	ns	Carpomya_incompleta	Trypetinae
20	Carpomya_vesuviana	0.450	0.489	0.920245398773006	ns	Carpomya_vesuviana	Trypetinae
20	Ceratitis_capitata	0.476	0.488	0.975409836065574	ns	Ceratitis_capitata	Dacinae
20	Ceratitis_fasciventris	0.445	0.496	0.897177419354839	ns	Ceratitis_fasciventris	Dacinae
20	Ceratitis_quilicii	0.443	0.506	0.875494071146245	ns	Ceratitis_quilicii	Dacinae
20	Ceratitis_rosa	0.440	0.492	0.894308943089431	ns	Ceratitis_rosa	Dacinae
20	Dacus_bivittatus	0.509	0.509	1	ns	Dacus_bivittatus	Dacinae
20	Dacus_conopsoides	0.475	0.518	0.916988416988417	ns	Dacus_conopsoides	Dacinae
20	Dacus_longicornis	0.480	0.528	0.909090909090909	ns	Dacus_longicornis	Dacinae
20	Dacus_trimacula	0.453	0.489	0.92638036809816	ns	Dacus_trimacula	Dacinae
20	Dacus_vijaysegarani	0.456	0.505	0.902970297029703	ns	Dacus_vijaysegarani	Dacinae
20	Dacus_axanus	0.476	0.504	0.944444444444444	ns	Dacus_axanus	Dacinae
20	Dacus_haikouenis	0.489	0.492	0.99390243902439	ns	Dacus_haikouenis	Dacinae
20	Euleia_heraclei	0.422	0.444	0.95045045045045	ns	Euleia_heraclei	Trypetinae
20	Felderimyia_fuscipennis	0.502	0.509	0.986247544204322	ns	Felderimyia_fuscipennis	Phytalmiinae
20	Merzomyia_westermanni	0.429	0.464	0.924568965517241	ns	Merzomyia_westermanni	Tephritinae
20	Procecidochares_utilis	0.432	0.446	0.968609865470852	ns	Procecidochares_utilis	Tephritinae
20	Rhagoletis_cerasi	0.456	0.477	0.955974842767296	ns	Rhagoletis_cerasi	Trypetinae
20	Rhagoletis_batava	0.438	0.470	0.931914893617021	ns	Rhagoletis_batava	Trypetinae
20	Rhagoletis_completa	0.441	0.478	0.922594142259414	ns	Rhagoletis_completa	Trypetinae
20	Rhagoletis_pomonella	0.445	0.472	0.942796610169492	ns	Rhagoletis_pomonella	Trypetinae
20	Rhagoletis_zephyria	0.454	0.473	0.959830866807611	ns	Rhagoletis_zephyria	Trypetinae
20	Tephritis_femoralis	0.490	0.519	0.944123314065511	ns	Tephritis_femoralis	Tephritinae
20	Tephritis_californica	0.497	0.521	0.953934740882917	ns	Tephritis_californica	Tephritinae
20	Zeugodacus_cilifer	0.500	0.504	0.992063492063492	ns	Zeugodacus_cilifer	Dacinae
20	Zeugodacus_cucurbitae	0.468	0.502	0.932270916334661	ns	Zeugodacus_cucurbitae	Dacinae
20	Zeugodacus_proprediaphora	0.479	0.488	0.98155737704918	ns	Zeugodacus_proprediaphora	Dacinae
20	Zeugodacus_scutellaris	0.497	0.503	0.988071570576541	ns	Zeugodacus_scutellaris	Dacinae
20	Zeugodacus_strigifinis	0.501	0.495	1012	*	Zeugodacus_strigifinis	Dacinae
21	Acidiella_diversa	0.495	0.510	0.970588235294118	ns	Acidiella_diversa	Trypetinae
21	Anastrepha_fraterculus	0.497	0.508	0.978346456692913	ns	Anastrepha_fraterculus	Trypetinae
21	Bactrocera_arecae	0.537	0.563	0.953818827708704	ns	Bactrocera_arecae	Dacinae
21	Bactrocera_biguttula	0.535	0.555	0.963963963963964	ns	Bactrocera_biguttula	Dacinae
21	Bactrocera_carambolae	0.512	0.532	0.962406015037594	ns	Bactrocera_carambolae	Dacinae
21	Bactrocera_correcta	0.533	0.541	0.985212569316081	ns	Bactrocera_correcta	Dacinae
21	Zeugodacus_diaphorus	0.510	0.534	0.955056179775281	ns	Zeugodacus_diaphorus	Dacinae
21	Bactrocera_dorsalis	0.516	0.538	0.95910780669145	ns	Bactrocera_dorsalis	Dacinae
21	Bactrocera_frauenfeldi	0.463	0.527	0.878557874762808	ns	Bactrocera_frauenfeldi	Dacinae
21	Bactrocera_latifrons	0.519	0.541	0.959334565619224	ns	Bactrocera_latifrons	Dacinae
21	Bactrocera_limbifera	0.502	0.526	0.954372623574144	ns	Bactrocera_limbifera	Dacinae
21	Bactrocera_melastomatos	0.473	0.529	0.89413988657845	ns	Bactrocera_melastomatos	Dacinae
21	Bactrocera_minax	0.514	0.571	0.900175131348511	ns	Bactrocera_minax	Dacinae
21	Bactrocera_neohumeralis	0.513	0.575	0.892173913043478	ns	Bactrocera_neohumeralis	Dacinae
21	Bactrocera_oleae	0.521	0.542	0.961254612546125	ns	Bactrocera_oleae	Dacinae
21	Bactrocera_ritsemai	0.498	0.536	0.92910447761194	ns	Bactrocera_ritsemai	Dacinae
21	Bactrocera_rubigina	0.481	0.514	0.93579766536965	ns	Bactrocera_rubigina	Dacinae
21	Bactrocera_ruiliensis	0.509	0.521	0.976967370441459	ns	Bactrocera_ruiliensis	Dacinae
21	Zeugodacus_scutellatus	0.556	0.567	0.980599647266314	ns	Zeugodacus_scutellatus	Dacinae
21	Zeugodacus_tau	0.491	0.539	0.910946196660482	ns	Zeugodacus_tau	Dacinae
21	Bactrocera_thailandica	0.520	0.538	0.966542750929368	ns	Bactrocera_thailandica	Dacinae
21	Bactrocera_tryoni	0.506	0.566	0.893992932862191	ns	Bactrocera_tryoni	Dacinae
21	Bactrocera_tsuneonis	0.550	0.579	0.949913644214162	ns	Bactrocera_tsuneonis	Dacinae
21	Bactrocera_umbrosa	0.509	0.576	0.883680555555556	ns	Bactrocera_umbrosa	Dacinae
21	Bactrocera_zonata	0.498	0.544	0.915441176470588	ns	Bactrocera_zonata	Dacinae
21	Carpomya_incompleta	0.492	0.505	0.974257425742574	ns	Carpomya_incompleta	Trypetinae
21	Carpomya_vesuviana	0.483	0.504	0.958333333333333	ns	Carpomya_vesuviana	Trypetinae
21	Ceratitis_capitata	0.490	0.508	0.964566929133858	ns	Ceratitis_capitata	Dacinae
21	Ceratitis_fasciventris	0.484	0.496	0.975806451612903	ns	Ceratitis_fasciventris	Dacinae
21	Ceratitis_quilicii	0.473	0.492	0.961382113821138	ns	Ceratitis_quilicii	Dacinae
21	Ceratitis_rosa	0.482	0.500	0.964	ns	Ceratitis_rosa	Dacinae
21	Dacus_bivittatus	0.532	0.561	0.948306595365419	ns	Dacus_bivittatus	Dacinae
21	Dacus_conopsoides	0.499	0.554	0.90072202166065	ns	Dacus_conopsoides	Dacinae
21	Dacus_longicornis	0.514	0.561	0.916221033868093	ns	Dacus_longicornis	Dacinae
21	Dacus_trimacula	0.534	0.551	0.969147005444646	ns	Dacus_trimacula	Dacinae
21	Dacus_vijaysegarani	0.536	0.548	0.978102189781022	ns	Dacus_vijaysegarani	Dacinae
21	Dacus_axanus	0.501	0.550	0.910909090909091	ns	Dacus_axanus	Dacinae
21	Dacus_haikouenis	0.493	0.533	0.924953095684803	ns	Dacus_haikouenis	Dacinae
21	Euleia_heraclei	0.484	0.492	0.983739837398374	ns	Euleia_heraclei	Trypetinae
21	Felderimyia_fuscipennis	0.486	0.535	0.908411214953271	ns	Felderimyia_fuscipennis	Phytalmiinae
21	Merzomyia_westermanni	0.490	0.510	0.96078431372549	ns	Merzomyia_westermanni	Tephritinae
21	Procecidochares_utilis	0.489	0.506	0.966403162055336	ns	Procecidochares_utilis	Tephritinae
21	Rhagoletis_cerasi	0.519	0.526	0.986692015209125	ns	Rhagoletis_cerasi	Trypetinae
21	Rhagoletis_batava	0.474	0.499	0.949899799599198	ns	Rhagoletis_batava	Trypetinae
21	Rhagoletis_completa	0.488	0.510	0.956862745098039	ns	Rhagoletis_completa	Trypetinae
21	Rhagoletis_pomonella	0.471	0.504	0.934523809523809	ns	Rhagoletis_pomonella	Trypetinae
21	Rhagoletis_zephyria	0.485	0.510	0.950980392156863	ns	Rhagoletis_zephyria	Trypetinae
21	Tephritis_femoralis	0.476	0.503	0.946322067594433	ns	Tephritis_femoralis	Tephritinae
21	Tephritis_californica	0.495	0.511	0.968688845401174	ns	Tephritis_californica	Tephritinae
21	Zeugodacus_cilifer	0.511	0.529	0.965973534971645	ns	Zeugodacus_cilifer	Dacinae
21	Zeugodacus_cucurbitae	0.506	0.538	0.940520446096654	ns	Zeugodacus_cucurbitae	Dacinae
21	Zeugodacus_proprediaphora	0.499	0.522	0.955938697318008	ns	Zeugodacus_proprediaphora	Dacinae
21	Zeugodacus_scutellaris	0.500	0.530	0.943396226415094	ns	Zeugodacus_scutellaris	Dacinae
21	Zeugodacus_strigifinis	0.502	0.536	0.936567164179104	ns	Zeugodacus_strigifinis	Dacinae
22	Acidiella_diversa	0.461	0.487	0.946611909650924	ns	Acidiella_diversa	Trypetinae
22	Anastrepha_fraterculus	0.464	0.469	0.989339019189766	ns	Anastrepha_fraterculus	Trypetinae
22	Bactrocera_arecae	0.489	0.520	0.940384615384615	ns	Bactrocera_arecae	Dacinae
22	Bactrocera_biguttula	0.484	0.525	0.921904761904762	ns	Bactrocera_biguttula	Dacinae
22	Bactrocera_carambolae	0.483	0.501	0.964071856287425	ns	Bactrocera_carambolae	Dacinae
22	Bactrocera_correcta	0.474	0.484	0.979338842975207	ns	Bactrocera_correcta	Dacinae
22	Zeugodacus_diaphorus	0.471	0.502	0.938247011952191	ns	Zeugodacus_diaphorus	Dacinae
22	Bactrocera_dorsalis	0.469	0.489	0.959100204498977	ns	Bactrocera_dorsalis	Dacinae
22	Bactrocera_frauenfeldi	0.468	0.483	0.968944099378882	ns	Bactrocera_frauenfeldi	Dacinae
22	Bactrocera_latifrons	0.504	0.523	0.963671128107075	ns	Bactrocera_latifrons	Dacinae
22	Bactrocera_limbifera	0.440	0.490	0.897959183673469	ns	Bactrocera_limbifera	Dacinae
22	Bactrocera_melastomatos	0.471	0.513	0.91812865497076	ns	Bactrocera_melastomatos	Dacinae
22	Bactrocera_minax	0.518	0.551	0.94010889292196	ns	Bactrocera_minax	Dacinae
22	Bactrocera_neohumeralis	0.493	0.497	0.991951710261569	ns	Bactrocera_neohumeralis	Dacinae
22	Bactrocera_oleae	0.481	0.527	0.912713472485768	ns	Bactrocera_oleae	Dacinae
22	Bactrocera_ritsemai	0.484	0.521	0.928982725527831	ns	Bactrocera_ritsemai	Dacinae
22	Bactrocera_rubigina	0.457	0.509	0.897838899803536	ns	Bactrocera_rubigina	Dacinae
22	Bactrocera_ruiliensis	0.477	0.510	0.935294117647059	ns	Bactrocera_ruiliensis	Dacinae
22	Zeugodacus_scutellatus	0.472	0.511	0.923679060665362	ns	Zeugodacus_scutellatus	Dacinae
22	Zeugodacus_tau	0.491	0.524	0.937022900763359	ns	Zeugodacus_tau	Dacinae
22	Bactrocera_thailandica	0.485	0.500	0.97	ns	Bactrocera_thailandica	Dacinae
22	Bactrocera_tryoni	0.483	0.507	0.952662721893491	ns	Bactrocera_tryoni	Dacinae
22	Bactrocera_tsuneonis	0.571	0.586	0.974402730375427	ns	Bactrocera_tsuneonis	Dacinae
22	Bactrocera_umbrosa	0.484	0.537	0.901303538175046	ns	Bactrocera_umbrosa	Dacinae
22	Bactrocera_zonata	0.474	0.514	0.922178988326848	ns	Bactrocera_zonata	Dacinae
22	Carpomya_incompleta	0.475	0.487	0.975359342915811	ns	Carpomya_incompleta	Trypetinae
22	Carpomya_vesuviana	0.452	0.476	0.949579831932773	ns	Carpomya_vesuviana	Trypetinae
22	Ceratitis_capitata	0.441	0.473	0.932346723044397	ns	Ceratitis_capitata	Dacinae
22	Ceratitis_fasciventris	0.437	0.490	0.891836734693878	ns	Ceratitis_fasciventris	Dacinae
22	Ceratitis_quilicii	0.441	0.478	0.922594142259414	ns	Ceratitis_quilicii	Dacinae
22	Ceratitis_rosa	0.448	0.481	0.931392931392931	ns	Ceratitis_rosa	Dacinae
22	Dacus_bivittatus	0.484	0.525	0.921904761904762	ns	Dacus_bivittatus	Dacinae
22	Dacus_conopsoides	0.489	0.516	0.947674418604651	ns	Dacus_conopsoides	Dacinae
22	Dacus_longicornis	0.493	0.521	0.946257197696737	ns	Dacus_longicornis	Dacinae
22	Dacus_trimacula	0.520	0.553	0.940325497287523	ns	Dacus_trimacula	Dacinae
22	Dacus_vijaysegarani	0.495	0.530	0.933962264150943	ns	Dacus_vijaysegarani	Dacinae
22	Dacus_axanus	0.470	0.537	0.875232774674115	ns	Dacus_axanus	Dacinae
22	Dacus_haikouenis	0.472	0.500	0.944	ns	Dacus_haikouenis	Dacinae
22	Euleia_heraclei	0.457	0.489	0.934560327198364	ns	Euleia_heraclei	Trypetinae
22	Felderimyia_fuscipennis	0.488	0.520	0.938461538461538	ns	Felderimyia_fuscipennis	Phytalmiinae
22	Merzomyia_westermanni	0.463	0.498	0.929718875502008	ns	Merzomyia_westermanni	Tephritinae
22	Procecidochares_utilis	0.471	0.489	0.96319018404908	ns	Procecidochares_utilis	Tephritinae
22	Rhagoletis_cerasi	0.439	0.490	0.895918367346939	ns	Rhagoletis_cerasi	Trypetinae
22	Rhagoletis_batava	0.453	0.488	0.92827868852459	ns	Rhagoletis_batava	Trypetinae
22	Rhagoletis_completa	0.452	0.481	0.93970893970894	ns	Rhagoletis_completa	Trypetinae
22	Rhagoletis_pomonella	0.472	0.520	0.907692307692308	ns	Rhagoletis_pomonella	Trypetinae
22	Rhagoletis_zephyria	0.466	0.517	0.901353965183752	ns	Rhagoletis_zephyria	Trypetinae
22	Tephritis_femoralis	0.458	0.477	0.960167714884696	ns	Tephritis_femoralis	Tephritinae
22	Tephritis_californica	0.454	0.460	0.98695652173913	ns	Tephritis_californica	Tephritinae
22	Zeugodacus_cilifer	0.426	0.499	0.853707414829659	ns	Zeugodacus_cilifer	Dacinae
22	Zeugodacus_cucurbitae	0.485	0.508	0.954724409448819	ns	Zeugodacus_cucurbitae	Dacinae
22	Zeugodacus_proprediaphora	0.474	0.509	0.931237721021611	ns	Zeugodacus_proprediaphora	Dacinae
22	Zeugodacus_scutellaris	0.470	0.493	0.953346855983773	ns	Zeugodacus_scutellaris	Dacinae
22	Zeugodacus_strigifinis	0.470	0.483	0.973084886128364	ns	Zeugodacus_strigifinis	Dacinae
23	Acidiella_diversa	0.501	0.520	0.963461538461538	ns	Acidiella_diversa	Trypetinae
23	Anastrepha_fraterculus	0.446	0.473	0.94291754756871	ns	Anastrepha_fraterculus	Trypetinae
23	Bactrocera_arecae	0.475	0.526	0.903041825095057	ns	Bactrocera_arecae	Dacinae
23	Bactrocera_biguttula	0.502	0.532	0.943609022556391	ns	Bactrocera_biguttula	Dacinae
23	Bactrocera_carambolae	0.494	0.510	0.968627450980392	ns	Bactrocera_carambolae	Dacinae
23	Bactrocera_correcta	0.481	0.523	0.919694072657744	ns	Bactrocera_correcta	Dacinae
23	Zeugodacus_diaphorus	0.478	0.532	0.898496240601504	ns	Zeugodacus_diaphorus	Dacinae
23	Bactrocera_dorsalis	0.493	0.503	0.980119284294235	ns	Bactrocera_dorsalis	Dacinae
23	Bactrocera_frauenfeldi	0.506	0.533	0.949343339587242	ns	Bactrocera_frauenfeldi	Dacinae
23	Bactrocera_latifrons	0.521	0.548	0.950729927007299	ns	Bactrocera_latifrons	Dacinae
23	Bactrocera_limbifera	0.506	0.516	0.98062015503876	ns	Bactrocera_limbifera	Dacinae
23	Bactrocera_melastomatos	0.490	0.521	0.940499040307102	ns	Bactrocera_melastomatos	Dacinae
23	Bactrocera_minax	0.514	0.526	0.977186311787072	ns	Bactrocera_minax	Dacinae
23	Bactrocera_neohumeralis	0.493	0.541	0.911275415896488	ns	Bactrocera_neohumeralis	Dacinae
23	Bactrocera_oleae	0.487	0.546	0.891941391941392	ns	Bactrocera_oleae	Dacinae
23	Bactrocera_ritsemai	0.546	0.550	0.992727272727273	ns	Bactrocera_ritsemai	Dacinae
23	Bactrocera_rubigina	0.512	0.536	0.955223880597015	ns	Bactrocera_rubigina	Dacinae
23	Bactrocera_ruiliensis	0.487	0.529	0.920604914933837	ns	Bactrocera_ruiliensis	Dacinae
23	Zeugodacus_scutellatus	0.492	0.540	0.911111111111111	ns	Zeugodacus_scutellatus	Dacinae
23	Zeugodacus_tau	0.506	0.522	0.969348659003831	ns	Zeugodacus_tau	Dacinae
23	Bactrocera_thailandica	0.488	0.528	0.924242424242424	ns	Bactrocera_thailandica	Dacinae
23	Bactrocera_tryoni	0.502	0.537	0.934823091247672	ns	Bactrocera_tryoni	Dacinae
23	Bactrocera_tsuneonis	0.563	0.579	0.972366148531952	ns	Bactrocera_tsuneonis	Dacinae
23	Bactrocera_umbrosa	0.495	0.516	0.959302325581395	ns	Bactrocera_umbrosa	Dacinae
23	Bactrocera_zonata	0.481	0.550	0.874545454545454	ns	Bactrocera_zonata	Dacinae
23	Carpomya_incompleta	0.474	0.503	0.94234592445328	ns	Carpomya_incompleta	Trypetinae
23	Carpomya_vesuviana	0.486	0.517	0.940038684719536	ns	Carpomya_vesuviana	Trypetinae
23	Ceratitis_capitata	0.463	0.510	0.907843137254902	ns	Ceratitis_capitata	Dacinae
23	Ceratitis_fasciventris	0.476	0.528	0.901515151515151	ns	Ceratitis_fasciventris	Dacinae
23	Ceratitis_quilicii	0.470	0.524	0.896946564885496	ns	Ceratitis_quilicii	Dacinae
23	Ceratitis_rosa	0.478	0.510	0.937254901960784	ns	Ceratitis_rosa	Dacinae
23	Dacus_bivittatus	0.531	0.537	0.988826815642458	ns	Dacus_bivittatus	Dacinae
23	Dacus_conopsoides	0.545	0.571	0.95446584938704	ns	Dacus_conopsoides	Dacinae
23	Dacus_longicornis	0.527	0.564	0.934397163120568	ns	Dacus_longicornis	Dacinae
23	Dacus_trimacula	0.507	0.521	0.973128598848369	ns	Dacus_trimacula	Dacinae
23	Dacus_vijaysegarani	0.492	0.547	0.89945155393053	ns	Dacus_vijaysegarani	Dacinae
23	Dacus_axanus	0.551	0.564	0.976950354609929	ns	Dacus_axanus	Dacinae
23	Dacus_haikouenis	0.499	0.536	0.930970149253731	ns	Dacus_haikouenis	Dacinae
23	Euleia_heraclei	0.486	0.507	0.958579881656805	ns	Euleia_heraclei	Trypetinae
23	Felderimyia_fuscipennis	0.525	0.544	0.965073529411765	ns	Felderimyia_fuscipennis	Phytalmiinae
23	Merzomyia_westermanni	0.528	0.552	0.956521739130435	ns	Merzomyia_westermanni	Tephritinae
23	Procecidochares_utilis	0.470	0.519	0.905587668593449	ns	Procecidochares_utilis	Tephritinae
23	Rhagoletis_cerasi	0.498	0.518	0.961389961389961	ns	Rhagoletis_cerasi	Trypetinae
23	Rhagoletis_batava	0.517	0.525	0.984761904761905	ns	Rhagoletis_batava	Trypetinae
23	Rhagoletis_completa	0.503	0.517	0.972920696324952	ns	Rhagoletis_completa	Trypetinae
23	Rhagoletis_pomonella	0.484	0.522	0.9272030651341	ns	Rhagoletis_pomonella	Trypetinae
23	Rhagoletis_zephyria	0.484	0.518	0.934362934362934	ns	Rhagoletis_zephyria	Trypetinae
23	Tephritis_femoralis	0.471	0.485	0.971134020618557	ns	Tephritis_femoralis	Tephritinae
23	Tephritis_californica	0.466	0.483	0.9648033126294	ns	Tephritis_californica	Tephritinae
23	Zeugodacus_cilifer	0.493	0.513	0.961013645224172	ns	Zeugodacus_cilifer	Dacinae
23	Zeugodacus_cucurbitae	0.497	0.508	0.978346456692913	ns	Zeugodacus_cucurbitae	Dacinae
23	Zeugodacus_proprediaphora	0.485	0.536	0.904850746268657	ns	Zeugodacus_proprediaphora	Dacinae
23	Zeugodacus_scutellaris	0.519	0.552	0.940217391304348	ns	Zeugodacus_scutellaris	Dacinae
23	Zeugodacus_strigifinis	0.481	0.520	0.925	ns	Zeugodacus_strigifinis	Dacinae
24	Acidiella_diversa	0.472	0.496	0.951612903225806	ns	Acidiella_diversa	Trypetinae
24	Anastrepha_fraterculus	0.436	0.460	0.947826086956522	ns	Anastrepha_fraterculus	Trypetinae
24	Bactrocera_arecae	0.515	0.521	0.988483685220729	ns	Bactrocera_arecae	Dacinae
24	Bactrocera_biguttula	0.524	0.530	0.988679245283019	ns	Bactrocera_biguttula	Dacinae
24	Bactrocera_carambolae	0.527	0.541	0.974121996303142	ns	Bactrocera_carambolae	Dacinae
24	Bactrocera_correcta	0.520	0.550	0.945454545454545	ns	Bactrocera_correcta	Dacinae
24	Zeugodacus_diaphorus	0.522	0.527	0.990512333965844	ns	Zeugodacus_diaphorus	Dacinae
24	Bactrocera_dorsalis	0.528	0.540	0.977777777777778	ns	Bactrocera_dorsalis	Dacinae
24	Bactrocera_frauenfeldi	0.522	0.538	0.970260223048327	ns	Bactrocera_frauenfeldi	Dacinae
24	Bactrocera_latifrons	0.567	0.576	0.984375	ns	Bactrocera_latifrons	Dacinae
24	Bactrocera_limbifera	0.534	0.540	0.988888888888889	ns	Bactrocera_limbifera	Dacinae
24	Bactrocera_melastomatos	0.518	0.540	0.959259259259259	ns	Bactrocera_melastomatos	Dacinae
24	Bactrocera_minax	0.572	0.569	1005	*	Bactrocera_minax	Dacinae
24	Bactrocera_neohumeralis	0.521	0.529	0.984877126654064	ns	Bactrocera_neohumeralis	Dacinae
24	Bactrocera_oleae	0.530	0.532	0.996240601503759	ns	Bactrocera_oleae	Dacinae
24	Bactrocera_ritsemai	0.552	0.540	1022	*	Bactrocera_ritsemai	Dacinae
24	Bactrocera_rubigina	0.494	0.531	0.930320150659134	ns	Bactrocera_rubigina	Dacinae
24	Bactrocera_ruiliensis	0.530	0.533	0.99437148217636	ns	Bactrocera_ruiliensis	Dacinae
24	Zeugodacus_scutellatus	0.547	0.549	0.996357012750455	ns	Zeugodacus_scutellatus	Dacinae
24	Zeugodacus_tau	0.519	0.530	0.979245283018868	ns	Zeugodacus_tau	Dacinae
24	Bactrocera_thailandica	0.514	0.527	0.975332068311195	ns	Bactrocera_thailandica	Dacinae
24	Bactrocera_tryoni	0.515	0.523	0.984703632887189	ns	Bactrocera_tryoni	Dacinae
24	Bactrocera_tsuneonis	0.543	0.551	0.985480943738657	ns	Bactrocera_tsuneonis	Dacinae
24	Bactrocera_umbrosa	0.531	0.543	0.977900552486188	ns	Bactrocera_umbrosa	Dacinae
24	Bactrocera_zonata	0.504	0.533	0.945590994371482	ns	Bactrocera_zonata	Dacinae
24	Carpomya_incompleta	0.498	0.513	0.970760233918129	ns	Carpomya_incompleta	Trypetinae
24	Carpomya_vesuviana	0.525	0.531	0.988700564971751	ns	Carpomya_vesuviana	Trypetinae
24	Ceratitis_capitata	0.505	0.510	0.990196078431373	ns	Ceratitis_capitata	Dacinae
24	Ceratitis_fasciventris	0.479	0.502	0.954183266932271	ns	Ceratitis_fasciventris	Dacinae
24	Ceratitis_quilicii	0.486	0.505	0.962376237623762	ns	Ceratitis_quilicii	Dacinae
24	Ceratitis_rosa	0.491	0.509	0.964636542239686	ns	Ceratitis_rosa	Dacinae
24	Dacus_bivittatus	0.572	0.560	1021	*	Dacus_bivittatus	Dacinae
24	Dacus_conopsoides	0.516	0.523	0.986615678776291	ns	Dacus_conopsoides	Dacinae
24	Dacus_longicornis	0.524	0.529	0.99054820415879	ns	Dacus_longicornis	Dacinae
24	Dacus_trimacula	0.526	0.532	0.988721804511278	ns	Dacus_trimacula	Dacinae
24	Dacus_vijaysegarani	0.544	0.532	1022	*	Dacus_vijaysegarani	Dacinae
24	Dacus_axanus	0.500	0.519	0.963391136801541	ns	Dacus_axanus	Dacinae
24	Dacus_haikouenis	0.499	0.510	0.97843137254902	ns	Dacus_haikouenis	Dacinae
24	Euleia_heraclei	0.478	0.496	0.963709677419355	ns	Euleia_heraclei	Trypetinae
24	Felderimyia_fuscipennis	0.519	0.548	0.947080291970803	ns	Felderimyia_fuscipennis	Phytalmiinae
24	Merzomyia_westermanni	0.508	0.535	0.949532710280374	ns	Merzomyia_westermanni	Tephritinae
24	Procecidochares_utilis	0.450	0.478	0.941422594142259	ns	Procecidochares_utilis	Tephritinae
24	Rhagoletis_cerasi	0.501	0.529	0.947069943289225	ns	Rhagoletis_cerasi	Trypetinae
24	Rhagoletis_batava	0.525	0.524	1001	*	Rhagoletis_batava	Trypetinae
24	Rhagoletis_completa	0.501	0.520	0.963461538461538	ns	Rhagoletis_completa	Trypetinae
24	Rhagoletis_pomonella	0.501	0.521	0.961612284069098	ns	Rhagoletis_pomonella	Trypetinae
24	Rhagoletis_zephyria	0.500	0.518	0.965250965250965	ns	Rhagoletis_zephyria	Trypetinae
24	Tephritis_femoralis	0.410	0.451	0.909090909090909	ns	Tephritis_femoralis	Tephritinae
24	Tephritis_californica	0.412	0.454	0.907488986784141	ns	Tephritis_californica	Tephritinae
24	Zeugodacus_cilifer	0.511	0.530	0.964150943396226	ns	Zeugodacus_cilifer	Dacinae
24	Zeugodacus_cucurbitae	0.520	0.538	0.966542750929368	ns	Zeugodacus_cucurbitae	Dacinae
24	Zeugodacus_proprediaphora	0.503	0.526	0.956273764258555	ns	Zeugodacus_proprediaphora	Dacinae
24	Zeugodacus_scutellaris	0.516	0.526	0.980988593155893	ns	Zeugodacus_scutellaris	Dacinae
24	Zeugodacus_strigifinis	0.533	0.559	0.953488372093023	ns	Zeugodacus_strigifinis	Dacinae
25	Acidiella_diversa	0.480	0.501	0.958083832335329	ns	Acidiella_diversa	Trypetinae
25	Anastrepha_fraterculus	0.448	0.464	0.96551724137931	ns	Anastrepha_fraterculus	Trypetinae
25	Bactrocera_arecae	0.480	0.493	0.973630831643002	ns	Bactrocera_arecae	Dacinae
25	Bactrocera_biguttula	0.511	0.531	0.962335216572505	ns	Bactrocera_biguttula	Dacinae
25	Bactrocera_carambolae	0.524	0.539	0.972170686456401	ns	Bactrocera_carambolae	Dacinae
25	Bactrocera_correcta	0.470	0.502	0.936254980079681	ns	Bactrocera_correcta	Dacinae
25	Zeugodacus_diaphorus	0.500	0.509	0.982318271119843	ns	Zeugodacus_diaphorus	Dacinae
25	Bactrocera_dorsalis	0.536	0.543	0.987108655616943	ns	Bactrocera_dorsalis	Dacinae
25	Bactrocera_frauenfeldi	0.486	0.511	0.951076320939335	ns	Bactrocera_frauenfeldi	Dacinae
25	Bactrocera_latifrons	0.527	0.529	0.996219281663516	ns	Bactrocera_latifrons	Dacinae
25	Bactrocera_limbifera	0.548	0.548	1	ns	Bactrocera_limbifera	Dacinae
25	Bactrocera_melastomatos	0.473	0.524	0.902671755725191	ns	Bactrocera_melastomatos	Dacinae
25	Bactrocera_minax	0.544	0.548	0.992700729927007	ns	Bactrocera_minax	Dacinae
25	Bactrocera_neohumeralis	0.527	0.527	1	ns	Bactrocera_neohumeralis	Dacinae
25	Bactrocera_oleae	0.495	0.531	0.932203389830508	ns	Bactrocera_oleae	Dacinae
25	Bactrocera_ritsemai	0.528	0.542	0.974169741697417	ns	Bactrocera_ritsemai	Dacinae
25	Bactrocera_rubigina	0.500	0.536	0.932835820895522	ns	Bactrocera_rubigina	Dacinae
25	Bactrocera_ruiliensis	0.539	0.535	1007	*	Bactrocera_ruiliensis	Dacinae
25	Zeugodacus_scutellatus	0.522	0.522	1	ns	Zeugodacus_scutellatus	Dacinae
25	Zeugodacus_tau	0.490	0.494	0.991902834008097	ns	Zeugodacus_tau	Dacinae
25	Bactrocera_thailandica	0.565	0.548	1031	*	Bactrocera_thailandica	Dacinae
25	Bactrocera_tryoni	0.537	0.536	1001	*	Bactrocera_tryoni	Dacinae
25	Bactrocera_tsuneonis	0.527	0.538	0.979553903345725	ns	Bactrocera_tsuneonis	Dacinae
25	Bactrocera_umbrosa	0.536	0.546	0.981684981684982	ns	Bactrocera_umbrosa	Dacinae
25	Bactrocera_zonata	0.453	0.500	0.906	ns	Bactrocera_zonata	Dacinae
25	Carpomya_incompleta	0.482	0.484	0.995867768595041	ns	Carpomya_incompleta	Trypetinae
25	Carpomya_vesuviana	0.485	0.495	0.97979797979798	ns	Carpomya_vesuviana	Trypetinae
25	Ceratitis_capitata	0.452	0.481	0.93970893970894	ns	Ceratitis_capitata	Dacinae
25	Ceratitis_fasciventris	0.503	0.500	1006	*	Ceratitis_fasciventris	Dacinae
25	Ceratitis_quilicii	0.467	0.483	0.966873706004141	ns	Ceratitis_quilicii	Dacinae
25	Ceratitis_rosa	0.468	0.487	0.960985626283368	ns	Ceratitis_rosa	Dacinae
25	Dacus_bivittatus	0.502	0.516	0.972868217054264	ns	Dacus_bivittatus	Dacinae
25	Dacus_conopsoides	0.546	0.561	0.973262032085562	ns	Dacus_conopsoides	Dacinae
25	Dacus_longicornis	0.540	0.559	0.966010733452594	ns	Dacus_longicornis	Dacinae
25	Dacus_trimacula	0.523	0.528	0.990530303030303	ns	Dacus_trimacula	Dacinae
25	Dacus_vijaysegarani	0.493	0.520	0.948076923076923	ns	Dacus_vijaysegarani	Dacinae
25	Dacus_axanus	0.520	0.532	0.977443609022556	ns	Dacus_axanus	Dacinae
25	Dacus_haikouenis	0.517	0.516	1001	*	Dacus_haikouenis	Dacinae
25	Euleia_heraclei	0.468	0.478	0.97907949790795	ns	Euleia_heraclei	Trypetinae
25	Felderimyia_fuscipennis	0.478	0.516	0.926356589147287	ns	Felderimyia_fuscipennis	Phytalmiinae
25	Merzomyia_westermanni	0.483	0.489	0.987730061349693	ns	Merzomyia_westermanni	Tephritinae
25	Procecidochares_utilis	0.487	0.520	0.936538461538461	ns	Procecidochares_utilis	Tephritinae
25	Rhagoletis_cerasi	0.468	0.505	0.926732673267327	ns	Rhagoletis_cerasi	Trypetinae
25	Rhagoletis_batava	0.461	0.487	0.946611909650924	ns	Rhagoletis_batava	Trypetinae
25	Rhagoletis_completa	0.474	0.488	0.971311475409836	ns	Rhagoletis_completa	Trypetinae
25	Rhagoletis_pomonella	0.453	0.474	0.955696202531646	ns	Rhagoletis_pomonella	Trypetinae
25	Rhagoletis_zephyria	0.449	0.478	0.939330543933054	ns	Rhagoletis_zephyria	Trypetinae
25	Tephritis_femoralis	0.451	0.471	0.957537154989384	ns	Tephritis_femoralis	Tephritinae
25	Tephritis_californica	0.436	0.470	0.927659574468085	ns	Tephritis_californica	Tephritinae
25	Zeugodacus_cilifer	0.474	0.497	0.953722334004024	ns	Zeugodacus_cilifer	Dacinae
25	Zeugodacus_cucurbitae	0.500	0.507	0.986193293885602	ns	Zeugodacus_cucurbitae	Dacinae
25	Zeugodacus_proprediaphora	0.510	0.510	1	ns	Zeugodacus_proprediaphora	Dacinae
25	Zeugodacus_scutellaris	0.520	0.515	1009	*	Zeugodacus_scutellaris	Dacinae
25	Zeugodacus_strigifinis	0.535	0.557	0.960502692998205	ns	Zeugodacus_strigifinis	Dacinae
26	Acidiella_diversa	0.444	0.470	0.94468085106383	ns	Acidiella_diversa	Trypetinae
26	Anastrepha_fraterculus	0.473	0.497	0.951710261569416	ns	Anastrepha_fraterculus	Trypetinae
26	Bactrocera_arecae	0.501	0.487	1028	*	Bactrocera_arecae	Dacinae
26	Bactrocera_biguttula	0.470	0.491	0.957230142566191	ns	Bactrocera_biguttula	Dacinae
26	Bactrocera_carambolae	0.467	0.478	0.976987447698745	ns	Bactrocera_carambolae	Dacinae
26	Bactrocera_correcta	0.498	0.486	1024	*	Bactrocera_correcta	Dacinae
26	Zeugodacus_diaphorus	0.480	0.493	0.973630831643002	ns	Zeugodacus_diaphorus	Dacinae
26	Bactrocera_dorsalis	0.466	0.476	0.978991596638656	ns	Bactrocera_dorsalis	Dacinae
26	Bactrocera_frauenfeldi	0.509	0.498	1022	*	Bactrocera_frauenfeldi	Dacinae
26	Bactrocera_latifrons	0.508	0.529	0.960302457466919	ns	Bactrocera_latifrons	Dacinae
26	Bactrocera_limbifera	0.475	0.510	0.931372549019608	ns	Bactrocera_limbifera	Dacinae
26	Bactrocera_melastomatos	0.495	0.497	0.995975855130785	ns	Bactrocera_melastomatos	Dacinae
26	Bactrocera_minax	0.561	0.548	1023	*	Bactrocera_minax	Dacinae
26	Bactrocera_neohumeralis	0.472	0.512	0.921875	ns	Bactrocera_neohumeralis	Dacinae
26	Bactrocera_oleae	0.463	0.500	0.926	ns	Bactrocera_oleae	Dacinae
26	Bactrocera_ritsemai	0.483	0.503	0.960238568588469	ns	Bactrocera_ritsemai	Dacinae
26	Bactrocera_rubigina	0.482	0.491	0.981670061099796	ns	Bactrocera_rubigina	Dacinae
26	Bactrocera_ruiliensis	0.451	0.469	0.961620469083156	ns	Bactrocera_ruiliensis	Dacinae
26	Zeugodacus_scutellatus	0.468	0.500	0.936	ns	Zeugodacus_scutellatus	Dacinae
26	Zeugodacus_tau	0.463	0.485	0.954639175257732	ns	Zeugodacus_tau	Dacinae
26	Bactrocera_thailandica	0.469	0.476	0.985294117647059	ns	Bactrocera_thailandica	Dacinae
26	Bactrocera_tryoni	0.470	0.509	0.923379174852652	ns	Bactrocera_tryoni	Dacinae
26	Bactrocera_tsuneonis	0.524	0.540	0.97037037037037	ns	Bactrocera_tsuneonis	Dacinae
26	Bactrocera_umbrosa	0.491	0.515	0.953398058252427	ns	Bactrocera_umbrosa	Dacinae
26	Bactrocera_zonata	0.496	0.495	1002	*	Bactrocera_zonata	Dacinae
26	Carpomya_incompleta	0.463	0.472	0.980932203389831	ns	Carpomya_incompleta	Trypetinae
26	Carpomya_vesuviana	0.456	0.482	0.946058091286307	ns	Carpomya_vesuviana	Trypetinae
26	Ceratitis_capitata	0.456	0.473	0.964059196617336	ns	Ceratitis_capitata	Dacinae
26	Ceratitis_fasciventris	0.423	0.467	0.905781584582441	ns	Ceratitis_fasciventris	Dacinae
26	Ceratitis_quilicii	0.429	0.465	0.92258064516129	ns	Ceratitis_quilicii	Dacinae
26	Ceratitis_rosa	0.443	0.471	0.940552016985138	ns	Ceratitis_rosa	Dacinae
26	Dacus_bivittatus	0.496	0.510	0.972549019607843	ns	Dacus_bivittatus	Dacinae
26	Dacus_conopsoides	0.529	0.529	1	ns	Dacus_conopsoides	Dacinae
26	Dacus_longicornis	0.529	0.528	1001	*	Dacus_longicornis	Dacinae
26	Dacus_trimacula	0.471	0.495	0.951515151515151	ns	Dacus_trimacula	Dacinae
26	Dacus_vijaysegarani	0.479	0.515	0.930097087378641	ns	Dacus_vijaysegarani	Dacinae
26	Dacus_axanus	0.498	0.517	0.963249516441006	ns	Dacus_axanus	Dacinae
26	Dacus_haikouenis	0.471	0.481	0.979209979209979	ns	Dacus_haikouenis	Dacinae
26	Euleia_heraclei	0.474	0.484	0.979338842975207	ns	Euleia_heraclei	Trypetinae
26	Felderimyia_fuscipennis	0.497	0.515	0.96504854368932	ns	Felderimyia_fuscipennis	Phytalmiinae
26	Merzomyia_westermanni	0.476	0.495	0.961616161616162	ns	Merzomyia_westermanni	Tephritinae
26	Procecidochares_utilis	0.444	0.472	0.940677966101695	ns	Procecidochares_utilis	Tephritinae
26	Rhagoletis_cerasi	0.469	0.503	0.932405566600398	ns	Rhagoletis_cerasi	Trypetinae
26	Rhagoletis_batava	0.441	0.472	0.934322033898305	ns	Rhagoletis_batava	Trypetinae
26	Rhagoletis_completa	0.432	0.459	0.941176470588235	ns	Rhagoletis_completa	Trypetinae
26	Rhagoletis_pomonella	0.431	0.472	0.913135593220339	ns	Rhagoletis_pomonella	Trypetinae
26	Rhagoletis_zephyria	0.429	0.467	0.918629550321199	ns	Rhagoletis_zephyria	Trypetinae
26	Tephritis_femoralis	0.479	0.494	0.969635627530364	ns	Tephritis_femoralis	Tephritinae
26	Tephritis_californica	0.478	0.495	0.965656565656566	ns	Tephritis_californica	Tephritinae
26	Zeugodacus_cilifer	0.460	0.474	0.970464135021097	ns	Zeugodacus_cilifer	Dacinae
26	Zeugodacus_cucurbitae	0.472	0.501	0.942115768463074	ns	Zeugodacus_cucurbitae	Dacinae
26	Zeugodacus_proprediaphora	0.471	0.499	0.943887775551102	ns	Zeugodacus_proprediaphora	Dacinae
26	Zeugodacus_scutellaris	0.485	0.498	0.973895582329317	ns	Zeugodacus_scutellaris	Dacinae
26	Zeugodacus_strigifinis	0.461	0.494	0.933198380566802	ns	Zeugodacus_strigifinis	Dacinae
27	Acidiella_diversa	0.421	0.432	0.974537037037037	ns	Acidiella_diversa	Trypetinae
27	Anastrepha_fraterculus	0.521	0.560	0.930357142857143	ns	Anastrepha_fraterculus	Trypetinae
27	Bactrocera_arecae	0.459	0.459	1	ns	Bactrocera_arecae	Dacinae
27	Bactrocera_biguttula	0.485	0.511	0.949119373776908	ns	Bactrocera_biguttula	Dacinae
27	Bactrocera_carambolae	0.433	0.473	0.915433403805497	ns	Bactrocera_carambolae	Dacinae
27	Bactrocera_correcta	0.455	0.466	0.976394849785408	ns	Bactrocera_correcta	Dacinae
27	Zeugodacus_diaphorus	0.430	0.456	0.942982456140351	ns	Zeugodacus_diaphorus	Dacinae
27	Bactrocera_dorsalis	0.433	0.468	0.925213675213675	ns	Bactrocera_dorsalis	Dacinae
27	Bactrocera_frauenfeldi	0.464	0.484	0.958677685950413	ns	Bactrocera_frauenfeldi	Dacinae
27	Bactrocera_latifrons	0.512	0.523	0.978967495219885	ns	Bactrocera_latifrons	Dacinae
27	Bactrocera_limbifera	0.489	0.505	0.968316831683168	ns	Bactrocera_limbifera	Dacinae
27	Bactrocera_melastomatos	0.438	0.478	0.916317991631799	ns	Bactrocera_melastomatos	Dacinae
27	Bactrocera_minax	0.499	0.525	0.95047619047619	ns	Bactrocera_minax	Dacinae
27	Bactrocera_neohumeralis	0.492	0.497	0.989939637826962	ns	Bactrocera_neohumeralis	Dacinae
27	Bactrocera_oleae	0.524	0.515	1017	*	Bactrocera_oleae	Dacinae
27	Bactrocera_ritsemai	0.471	0.489	0.96319018404908	ns	Bactrocera_ritsemai	Dacinae
27	Bactrocera_rubigina	0.446	0.486	0.917695473251029	ns	Bactrocera_rubigina	Dacinae
27	Bactrocera_ruiliensis	0.446	0.484	0.921487603305785	ns	Bactrocera_ruiliensis	Dacinae
27	Zeugodacus_scutellatus	0.448	0.483	0.927536231884058	ns	Zeugodacus_scutellatus	Dacinae
27	Zeugodacus_tau	0.441	0.457	0.964989059080963	ns	Zeugodacus_tau	Dacinae
27	Bactrocera_thailandica	0.424	0.476	0.890756302521008	ns	Bactrocera_thailandica	Dacinae
27	Bactrocera_tryoni	0.486	0.494	0.983805668016194	ns	Bactrocera_tryoni	Dacinae
27	Bactrocera_tsuneonis	0.499	0.526	0.948669201520912	ns	Bactrocera_tsuneonis	Dacinae
27	Bactrocera_umbrosa	0.484	0.503	0.962226640159046	ns	Bactrocera_umbrosa	Dacinae
27	Bactrocera_zonata	0.472	0.472	1	ns	Bactrocera_zonata	Dacinae
27	Carpomya_incompleta	0.418	0.429	0.974358974358974	ns	Carpomya_incompleta	Trypetinae
27	Carpomya_vesuviana	0.425	0.453	0.938189845474614	ns	Carpomya_vesuviana	Trypetinae
27	Ceratitis_capitata	0.436	0.449	0.971046770601336	ns	Ceratitis_capitata	Dacinae
27	Ceratitis_fasciventris	0.423	0.446	0.948430493273543	ns	Ceratitis_fasciventris	Dacinae
27	Ceratitis_quilicii	0.417	0.453	0.920529801324503	ns	Ceratitis_quilicii	Dacinae
27	Ceratitis_rosa	0.399	0.441	0.904761904761905	ns	Ceratitis_rosa	Dacinae
27	Dacus_bivittatus	0.486	0.476	1021	*	Dacus_bivittatus	Dacinae
27	Dacus_conopsoides	0.447	0.467	0.957173447537473	ns	Dacus_conopsoides	Dacinae
27	Dacus_longicornis	0.457	0.465	0.982795698924731	ns	Dacus_longicornis	Dacinae
27	Dacus_trimacula	0.461	0.508	0.90748031496063	ns	Dacus_trimacula	Dacinae
27	Dacus_vijaysegarani	0.468	0.514	0.910505836575875	ns	Dacus_vijaysegarani	Dacinae
27	Dacus_axanus	0.480	0.480	1	ns	Dacus_axanus	Dacinae
27	Dacus_haikouenis	0.442	0.483	0.915113871635611	ns	Dacus_haikouenis	Dacinae
27	Euleia_heraclei	0.430	0.453	0.949227373068433	ns	Euleia_heraclei	Trypetinae
27	Felderimyia_fuscipennis	0.466	0.498	0.93574297188755	ns	Felderimyia_fuscipennis	Phytalmiinae
27	Merzomyia_westermanni	0.443	0.479	0.924843423799583	ns	Merzomyia_westermanni	Tephritinae
27	Procecidochares_utilis	0.410	0.442	0.927601809954751	ns	Procecidochares_utilis	Tephritinae
27	Rhagoletis_cerasi	0.449	0.477	0.941299790356394	ns	Rhagoletis_cerasi	Trypetinae
27	Rhagoletis_batava	0.433	0.457	0.947483588621444	ns	Rhagoletis_batava	Trypetinae
27	Rhagoletis_completa	0.417	0.435	0.958620689655172	ns	Rhagoletis_completa	Trypetinae
27	Rhagoletis_pomonella	0.419	0.451	0.929046563192905	ns	Rhagoletis_pomonella	Trypetinae
27	Rhagoletis_zephyria	0.417	0.447	0.932885906040268	ns	Rhagoletis_zephyria	Trypetinae
27	Tephritis_femoralis	0.536	0.558	0.960573476702509	ns	Tephritis_femoralis	Tephritinae
27	Tephritis_californica	0.520	0.538	0.966542750929368	ns	Tephritis_californica	Tephritinae
27	Zeugodacus_cilifer	0.464	0.483	0.960662525879917	ns	Zeugodacus_cilifer	Dacinae
27	Zeugodacus_cucurbitae	0.448	0.513	0.873294346978557	ns	Zeugodacus_cucurbitae	Dacinae
27	Zeugodacus_proprediaphora	0.459	0.469	0.978678038379531	ns	Zeugodacus_proprediaphora	Dacinae
27	Zeugodacus_scutellaris	0.446	0.488	0.913934426229508	ns	Zeugodacus_scutellaris	Dacinae
27	Zeugodacus_strigifinis	0.493	0.485	1016	*	Zeugodacus_strigifinis	Dacinae
28	Acidiella_diversa	0.434	0.485	0.894845360824742	ns	Acidiella_diversa	Trypetinae
28	Anastrepha_fraterculus	0.500	0.534	0.936329588014981	ns	Anastrepha_fraterculus	Trypetinae
28	Bactrocera_arecae	0.484	0.491	0.985743380855397	ns	Bactrocera_arecae	Dacinae
28	Bactrocera_biguttula	0.468	0.500	0.936	ns	Bactrocera_biguttula	Dacinae
28	Bactrocera_carambolae	0.461	0.487	0.946611909650924	ns	Bactrocera_carambolae	Dacinae
28	Bactrocera_correcta	0.468	0.486	0.962962962962963	ns	Bactrocera_correcta	Dacinae
28	Zeugodacus_diaphorus	0.443	0.472	0.938559322033898	ns	Zeugodacus_diaphorus	Dacinae
28	Bactrocera_dorsalis	0.459	0.493	0.931034482758621	ns	Bactrocera_dorsalis	Dacinae
28	Bactrocera_frauenfeldi	0.485	0.487	0.995893223819302	ns	Bactrocera_frauenfeldi	Dacinae
28	Bactrocera_latifrons	0.495	0.513	0.964912280701754	ns	Bactrocera_latifrons	Dacinae
28	Bactrocera_limbifera	0.506	0.506	1	ns	Bactrocera_limbifera	Dacinae
28	Bactrocera_melastomatos	0.470	0.482	0.975103734439834	ns	Bactrocera_melastomatos	Dacinae
28	Bactrocera_minax	0.597	0.576	1036	*	Bactrocera_minax	Dacinae
28	Bactrocera_neohumeralis	0.459	0.490	0.936734693877551	ns	Bactrocera_neohumeralis	Dacinae
28	Bactrocera_oleae	0.479	0.512	0.935546875	ns	Bactrocera_oleae	Dacinae
28	Bactrocera_ritsemai	0.476	0.506	0.940711462450593	ns	Bactrocera_ritsemai	Dacinae
28	Bactrocera_rubigina	0.473	0.492	0.961382113821138	ns	Bactrocera_rubigina	Dacinae
28	Bactrocera_ruiliensis	0.461	0.487	0.946611909650924	ns	Bactrocera_ruiliensis	Dacinae
28	Zeugodacus_scutellatus	0.466	0.492	0.947154471544716	ns	Zeugodacus_scutellatus	Dacinae
28	Zeugodacus_tau	0.447	0.485	0.921649484536083	ns	Zeugodacus_tau	Dacinae
28	Bactrocera_thailandica	0.454	0.479	0.947807933194155	ns	Bactrocera_thailandica	Dacinae
28	Bactrocera_tryoni	0.465	0.495	0.939393939393939	ns	Bactrocera_tryoni	Dacinae
28	Bactrocera_tsuneonis	0.559	0.568	0.984154929577465	ns	Bactrocera_tsuneonis	Dacinae
28	Bactrocera_umbrosa	0.500	0.539	0.927643784786642	ns	Bactrocera_umbrosa	Dacinae
28	Bactrocera_zonata	0.458	0.483	0.94824016563147	ns	Bactrocera_zonata	Dacinae
28	Carpomya_incompleta	0.446	0.494	0.902834008097166	ns	Carpomya_incompleta	Trypetinae
28	Carpomya_vesuviana	0.446	0.480	0.929166666666667	ns	Carpomya_vesuviana	Trypetinae
28	Ceratitis_capitata	0.437	0.470	0.929787234042553	ns	Ceratitis_capitata	Dacinae
28	Ceratitis_fasciventris	0.443	0.470	0.942553191489362	ns	Ceratitis_fasciventris	Dacinae
28	Ceratitis_quilicii	0.445	0.470	0.946808510638298	ns	Ceratitis_quilicii	Dacinae
28	Ceratitis_rosa	0.445	0.468	0.950854700854701	ns	Ceratitis_rosa	Dacinae
28	Dacus_bivittatus	0.440	0.476	0.92436974789916	ns	Dacus_bivittatus	Dacinae
28	Dacus_conopsoides	0.455	0.475	0.957894736842105	ns	Dacus_conopsoides	Dacinae
28	Dacus_longicornis	0.456	0.484	0.942148760330579	ns	Dacus_longicornis	Dacinae
28	Dacus_trimacula	0.455	0.485	0.938144329896907	ns	Dacus_trimacula	Dacinae
28	Dacus_vijaysegarani	0.443	0.485	0.91340206185567	ns	Dacus_vijaysegarani	Dacinae
28	Dacus_axanus	0.453	0.490	0.924489795918367	ns	Dacus_axanus	Dacinae
28	Dacus_haikouenis	0.480	0.515	0.932038834951456	ns	Dacus_haikouenis	Dacinae
28	Euleia_heraclei	0.417	0.454	0.918502202643172	ns	Euleia_heraclei	Trypetinae
28	Felderimyia_fuscipennis	0.502	0.519	0.967244701348748	ns	Felderimyia_fuscipennis	Phytalmiinae
28	Merzomyia_westermanni	0.490	0.500	0.98	ns	Merzomyia_westermanni	Tephritinae
28	Procecidochares_utilis	0.480	0.491	0.977596741344195	ns	Procecidochares_utilis	Tephritinae
28	Rhagoletis_cerasi	0.453	0.484	0.935950413223141	ns	Rhagoletis_cerasi	Trypetinae
28	Rhagoletis_batava	0.438	0.465	0.941935483870968	ns	Rhagoletis_batava	Trypetinae
28	Rhagoletis_completa	0.436	0.457	0.954048140043764	ns	Rhagoletis_completa	Trypetinae
28	Rhagoletis_pomonella	0.454	0.485	0.936082474226804	ns	Rhagoletis_pomonella	Trypetinae
28	Rhagoletis_zephyria	0.470	0.488	0.963114754098361	ns	Rhagoletis_zephyria	Trypetinae
28	Tephritis_femoralis	0.487	0.518	0.94015444015444	ns	Tephritis_femoralis	Tephritinae
28	Tephritis_californica	0.491	0.524	0.937022900763359	ns	Tephritis_californica	Tephritinae
28	Zeugodacus_cilifer	0.469	0.495	0.947474747474747	ns	Zeugodacus_cilifer	Dacinae
28	Zeugodacus_cucurbitae	0.478	0.515	0.928155339805825	ns	Zeugodacus_cucurbitae	Dacinae
28	Zeugodacus_proprediaphora	0.470	0.488	0.963114754098361	ns	Zeugodacus_proprediaphora	Dacinae
28	Zeugodacus_scutellaris	0.447	0.490	0.912244897959184	ns	Zeugodacus_scutellaris	Dacinae
28	Zeugodacus_strigifinis	0.452	0.490	0.922448979591837	ns	Zeugodacus_strigifinis	Dacinae
29	Acidiella_diversa	0.487	0.510	0.954901960784314	ns	Acidiella_diversa	Trypetinae
29	Anastrepha_fraterculus	0.455	0.467	0.974304068522484	ns	Anastrepha_fraterculus	Trypetinae
29	Bactrocera_arecae	0.482	0.526	0.916349809885932	ns	Bactrocera_arecae	Dacinae
29	Bactrocera_biguttula	0.506	0.534	0.947565543071161	ns	Bactrocera_biguttula	Dacinae
29	Bactrocera_carambolae	0.485	0.520	0.932692307692308	ns	Bactrocera_carambolae	Dacinae
29	Bactrocera_correcta	0.480	0.516	0.930232558139535	ns	Bactrocera_correcta	Dacinae
29	Zeugodacus_diaphorus	0.487	0.515	0.945631067961165	ns	Zeugodacus_diaphorus	Dacinae
29	Bactrocera_dorsalis	0.487	0.523	0.931166347992352	ns	Bactrocera_dorsalis	Dacinae
29	Bactrocera_frauenfeldi	0.450	0.495	0.909090909090909	ns	Bactrocera_frauenfeldi	Dacinae
29	Bactrocera_latifrons	0.480	0.532	0.902255639097744	ns	Bactrocera_latifrons	Dacinae
29	Bactrocera_limbifera	0.458	0.497	0.921529175050302	ns	Bactrocera_limbifera	Dacinae
29	Bactrocera_melastomatos	0.490	0.527	0.929791271347248	ns	Bactrocera_melastomatos	Dacinae
29	Bactrocera_minax	0.502	0.550	0.912727272727273	ns	Bactrocera_minax	Dacinae
29	Bactrocera_neohumeralis	0.478	0.518	0.922779922779923	ns	Bactrocera_neohumeralis	Dacinae
29	Bactrocera_oleae	0.513	0.533	0.962476547842401	ns	Bactrocera_oleae	Dacinae
29	Bactrocera_ritsemai	0.482	0.522	0.923371647509578	ns	Bactrocera_ritsemai	Dacinae
29	Bactrocera_rubigina	0.473	0.525	0.900952380952381	ns	Bactrocera_rubigina	Dacinae
29	Bactrocera_ruiliensis	0.491	0.511	0.960861056751468	ns	Bactrocera_ruiliensis	Dacinae
29	Zeugodacus_scutellatus	0.481	0.518	0.928571428571428	ns	Zeugodacus_scutellatus	Dacinae
29	Zeugodacus_tau	0.484	0.501	0.966067864271457	ns	Zeugodacus_tau	Dacinae
29	Bactrocera_thailandica	0.498	0.515	0.966990291262136	ns	Bactrocera_thailandica	Dacinae
29	Bactrocera_tryoni	0.484	0.520	0.930769230769231	ns	Bactrocera_tryoni	Dacinae
29	Bactrocera_tsuneonis	0.502	0.553	0.907775768535262	ns	Bactrocera_tsuneonis	Dacinae
29	Bactrocera_umbrosa	0.493	0.526	0.937262357414449	ns	Bactrocera_umbrosa	Dacinae
29	Bactrocera_zonata	0.484	0.516	0.937984496124031	ns	Bactrocera_zonata	Dacinae
29	Carpomya_incompleta	0.472	0.491	0.961303462321792	ns	Carpomya_incompleta	Trypetinae
29	Carpomya_vesuviana	0.464	0.490	0.946938775510204	ns	Carpomya_vesuviana	Trypetinae
29	Ceratitis_capitata	0.466	0.489	0.952965235173824	ns	Ceratitis_capitata	Dacinae
29	Ceratitis_fasciventris	0.457	0.482	0.948132780082988	ns	Ceratitis_fasciventris	Dacinae
29	Ceratitis_quilicii	0.457	0.480	0.952083333333333	ns	Ceratitis_quilicii	Dacinae
29	Ceratitis_rosa	0.457	0.484	0.944214876033058	ns	Ceratitis_rosa	Dacinae
29	Dacus_bivittatus	0.484	0.510	0.949019607843137	ns	Dacus_bivittatus	Dacinae
29	Dacus_conopsoides	0.483	0.535	0.902803738317757	ns	Dacus_conopsoides	Dacinae
29	Dacus_longicornis	0.485	0.537	0.90316573556797	ns	Dacus_longicornis	Dacinae
29	Dacus_trimacula	0.522	0.535	0.975700934579439	ns	Dacus_trimacula	Dacinae
29	Dacus_vijaysegarani	0.502	0.534	0.940074906367041	ns	Dacus_vijaysegarani	Dacinae
29	Dacus_axanus	0.490	0.523	0.936902485659656	ns	Dacus_axanus	Dacinae
29	Dacus_haikouenis	0.508	0.531	0.95668549905838	ns	Dacus_haikouenis	Dacinae
29	Euleia_heraclei	0.490	0.497	0.985915492957746	ns	Euleia_heraclei	Trypetinae
29	Felderimyia_fuscipennis	0.483	0.538	0.897769516728624	ns	Felderimyia_fuscipennis	Phytalmiinae
29	Merzomyia_westermanni	0.487	0.515	0.945631067961165	ns	Merzomyia_westermanni	Tephritinae
29	Procecidochares_utilis	0.478	0.495	0.965656565656566	ns	Procecidochares_utilis	Tephritinae
29	Rhagoletis_cerasi	0.461	0.498	0.92570281124498	ns	Rhagoletis_cerasi	Trypetinae
29	Rhagoletis_batava	0.456	0.490	0.930612244897959	ns	Rhagoletis_batava	Trypetinae
29	Rhagoletis_completa	0.464	0.492	0.943089430894309	ns	Rhagoletis_completa	Trypetinae
29	Rhagoletis_pomonella	0.461	0.488	0.944672131147541	ns	Rhagoletis_pomonella	Trypetinae
29	Rhagoletis_zephyria	0.457	0.486	0.940329218106996	ns	Rhagoletis_zephyria	Trypetinae
29	Tephritis_femoralis	0.447	0.469	0.953091684434968	ns	Tephritis_femoralis	Tephritinae
29	Tephritis_californica	0.437	0.470	0.929787234042553	ns	Tephritis_californica	Tephritinae
29	Zeugodacus_cilifer	0.482	0.506	0.952569169960474	ns	Zeugodacus_cilifer	Dacinae
29	Zeugodacus_cucurbitae	0.481	0.511	0.941291585127202	ns	Zeugodacus_cucurbitae	Dacinae
29	Zeugodacus_proprediaphora	0.474	0.505	0.938613861386139	ns	Zeugodacus_proprediaphora	Dacinae
29	Zeugodacus_scutellaris	0.466	0.499	0.933867735470942	ns	Zeugodacus_scutellaris	Dacinae
29	Zeugodacus_strigifinis	0.497	0.530	0.937735849056604	ns	Zeugodacus_strigifinis	Dacinae
30	Acidiella_diversa	0.494	0.514	0.961089494163424	ns	Acidiella_diversa	Trypetinae
30	Anastrepha_fraterculus	0.519	0.564	0.920212765957447	ns	Anastrepha_fraterculus	Trypetinae
30	Bactrocera_arecae	0.520	0.554	0.938628158844765	ns	Bactrocera_arecae	Dacinae
30	Bactrocera_biguttula	0.498	0.544	0.915441176470588	ns	Bactrocera_biguttula	Dacinae
30	Bactrocera_carambolae	0.493	0.534	0.923220973782771	ns	Bactrocera_carambolae	Dacinae
30	Bactrocera_correcta	0.507	0.545	0.930275229357798	ns	Bactrocera_correcta	Dacinae
30	Zeugodacus_diaphorus	0.480	0.521	0.921305182341651	ns	Zeugodacus_diaphorus	Dacinae
30	Bactrocera_dorsalis	0.492	0.534	0.921348314606741	ns	Bactrocera_dorsalis	Dacinae
30	Bactrocera_frauenfeldi	0.479	0.512	0.935546875	ns	Bactrocera_frauenfeldi	Dacinae
30	Bactrocera_latifrons	0.509	0.561	0.907308377896613	ns	Bactrocera_latifrons	Dacinae
30	Bactrocera_limbifera	0.492	0.513	0.95906432748538	ns	Bactrocera_limbifera	Dacinae
30	Bactrocera_melastomatos	0.488	0.532	0.917293233082707	ns	Bactrocera_melastomatos	Dacinae
30	Bactrocera_minax	0.529	0.592	0.893581081081081	ns	Bactrocera_minax	Dacinae
30	Bactrocera_neohumeralis	0.506	0.541	0.935304990757856	ns	Bactrocera_neohumeralis	Dacinae
30	Bactrocera_oleae	0.499	0.539	0.925788497217069	ns	Bactrocera_oleae	Dacinae
30	Bactrocera_ritsemai	0.508	0.557	0.912028725314183	ns	Bactrocera_ritsemai	Dacinae
30	Bactrocera_rubigina	0.485	0.522	0.92911877394636	ns	Bactrocera_rubigina	Dacinae
30	Bactrocera_ruiliensis	0.487	0.516	0.943798449612403	ns	Bactrocera_ruiliensis	Dacinae
30	Zeugodacus_scutellatus	0.498	0.535	0.930841121495327	ns	Zeugodacus_scutellatus	Dacinae
30	Zeugodacus_tau	0.474	0.504	0.94047619047619	ns	Zeugodacus_tau	Dacinae
30	Bactrocera_thailandica	0.489	0.513	0.953216374269006	ns	Bactrocera_thailandica	Dacinae
30	Bactrocera_tryoni	0.513	0.543	0.94475138121547	ns	Bactrocera_tryoni	Dacinae
30	Bactrocera_tsuneonis	0.513	0.581	0.882960413080895	ns	Bactrocera_tsuneonis	Dacinae
30	Bactrocera_umbrosa	0.536	0.585	0.916239316239316	ns	Bactrocera_umbrosa	Dacinae
30	Bactrocera_zonata	0.508	0.545	0.932110091743119	ns	Bactrocera_zonata	Dacinae
30	Carpomya_incompleta	0.494	0.515	0.959223300970874	ns	Carpomya_incompleta	Trypetinae
30	Carpomya_vesuviana	0.499	0.530	0.941509433962264	ns	Carpomya_vesuviana	Trypetinae
30	Ceratitis_capitata	0.495	0.521	0.950095969289827	ns	Ceratitis_capitata	Dacinae
30	Ceratitis_fasciventris	0.495	0.517	0.957446808510638	ns	Ceratitis_fasciventris	Dacinae
30	Ceratitis_quilicii	0.504	0.524	0.961832061068702	ns	Ceratitis_quilicii	Dacinae
30	Ceratitis_rosa	0.501	0.528	0.948863636363636	ns	Ceratitis_rosa	Dacinae
30	Dacus_bivittatus	0.497	0.528	0.941287878787879	ns	Dacus_bivittatus	Dacinae
30	Dacus_conopsoides	0.531	0.554	0.958483754512635	ns	Dacus_conopsoides	Dacinae
30	Dacus_longicornis	0.516	0.544	0.948529411764706	ns	Dacus_longicornis	Dacinae
30	Dacus_trimacula	0.492	0.535	0.919626168224299	ns	Dacus_trimacula	Dacinae
30	Dacus_vijaysegarani	0.487	0.519	0.938342967244701	ns	Dacus_vijaysegarani	Dacinae
30	Dacus_axanus	0.511	0.559	0.914132379248658	ns	Dacus_axanus	Dacinae
30	Dacus_haikouenis	0.471	0.519	0.907514450867052	ns	Dacus_haikouenis	Dacinae
30	Euleia_heraclei	0.455	0.472	0.963983050847458	ns	Euleia_heraclei	Trypetinae
30	Felderimyia_fuscipennis	0.499	0.539	0.925788497217069	ns	Felderimyia_fuscipennis	Phytalmiinae
30	Merzomyia_westermanni	0.514	0.547	0.939670932358318	ns	Merzomyia_westermanni	Tephritinae
30	Procecidochares_utilis	0.508	0.529	0.960302457466919	ns	Procecidochares_utilis	Tephritinae
30	Rhagoletis_cerasi	0.503	0.530	0.949056603773585	ns	Rhagoletis_cerasi	Trypetinae
30	Rhagoletis_batava	0.507	0.535	0.947663551401869	ns	Rhagoletis_batava	Trypetinae
30	Rhagoletis_completa	0.508	0.531	0.95668549905838	ns	Rhagoletis_completa	Trypetinae
30	Rhagoletis_pomonella	0.492	0.511	0.962818003913894	ns	Rhagoletis_pomonella	Trypetinae
30	Rhagoletis_zephyria	0.487	0.510	0.954901960784314	ns	Rhagoletis_zephyria	Trypetinae
30	Tephritis_femoralis	0.532	0.545	0.976146788990826	ns	Tephritis_femoralis	Tephritinae
30	Tephritis_californica	0.534	0.549	0.972677595628415	ns	Tephritis_californica	Tephritinae
30	Zeugodacus_cilifer	0.487	0.522	0.932950191570881	ns	Zeugodacus_cilifer	Dacinae
30	Zeugodacus_cucurbitae	0.492	0.533	0.923076923076923	ns	Zeugodacus_cucurbitae	Dacinae
30	Zeugodacus_proprediaphora	0.481	0.516	0.932170542635659	ns	Zeugodacus_proprediaphora	Dacinae
30	Zeugodacus_scutellaris	0.471	0.507	0.928994082840237	ns	Zeugodacus_scutellaris	Dacinae
30	Zeugodacus_strigifinis	0.509	0.545	0.93394495412844	ns	Zeugodacus_strigifinis	Dacinae
31	Acidiella_diversa	0.484	0.511	0.947162426614481	ns	Acidiella_diversa	Trypetinae
31	Anastrepha_fraterculus	0.432	0.491	0.879837067209776	ns	Anastrepha_fraterculus	Trypetinae
31	Bactrocera_arecae	0.516	0.592	0.871621621621622	ns	Bactrocera_arecae	Dacinae
31	Bactrocera_biguttula	0.492	0.558	0.881720430107527	ns	Bactrocera_biguttula	Dacinae
31	Bactrocera_carambolae	0.490	0.545	0.899082568807339	ns	Bactrocera_carambolae	Dacinae
31	Bactrocera_correcta	0.502	0.542	0.92619926199262	ns	Bactrocera_correcta	Dacinae
31	Zeugodacus_diaphorus	0.500	0.537	0.931098696461825	ns	Zeugodacus_diaphorus	Dacinae
31	Bactrocera_dorsalis	0.488	0.546	0.893772893772894	ns	Bactrocera_dorsalis	Dacinae
31	Bactrocera_frauenfeldi	0.474	0.535	0.885981308411215	ns	Bactrocera_frauenfeldi	Dacinae
31	Bactrocera_latifrons	0.517	0.596	0.86744966442953	ns	Bactrocera_latifrons	Dacinae
31	Bactrocera_limbifera	0.510	0.573	0.890052356020942	ns	Bactrocera_limbifera	Dacinae
31	Bactrocera_melastomatos	0.476	0.537	0.886405959031657	ns	Bactrocera_melastomatos	Dacinae
31	Bactrocera_minax	0.509	0.597	0.852596314907873	ns	Bactrocera_minax	Dacinae
31	Bactrocera_neohumeralis	0.490	0.559	0.876565295169946	ns	Bactrocera_neohumeralis	Dacinae
31	Bactrocera_oleae	0.497	0.566	0.878091872791519	ns	Bactrocera_oleae	Dacinae
31	Bactrocera_ritsemai	0.505	0.576	0.876736111111111	ns	Bactrocera_ritsemai	Dacinae
31	Bactrocera_rubigina	0.477	0.536	0.889925373134328	ns	Bactrocera_rubigina	Dacinae
31	Bactrocera_ruiliensis	0.484	0.540	0.896296296296296	ns	Bactrocera_ruiliensis	Dacinae
31	Zeugodacus_scutellatus	0.502	0.555	0.904504504504504	ns	Zeugodacus_scutellatus	Dacinae
31	Zeugodacus_tau	0.508	0.547	0.928702010968921	ns	Zeugodacus_tau	Dacinae
31	Bactrocera_thailandica	0.489	0.534	0.915730337078652	ns	Bactrocera_thailandica	Dacinae
31	Bactrocera_tryoni	0.483	0.559	0.864042933810376	ns	Bactrocera_tryoni	Dacinae
31	Bactrocera_tsuneonis	0.566	0.636	0.889937106918239	ns	Bactrocera_tsuneonis	Dacinae
31	Bactrocera_umbrosa	0.514	0.589	0.872665534804754	ns	Bactrocera_umbrosa	Dacinae
31	Bactrocera_zonata	0.493	0.543	0.907918968692449	ns	Bactrocera_zonata	Dacinae
31	Carpomya_incompleta	0.484	0.522	0.9272030651341	ns	Carpomya_incompleta	Trypetinae
31	Carpomya_vesuviana	0.473	0.507	0.932938856015779	ns	Carpomya_vesuviana	Trypetinae
31	Ceratitis_capitata	0.495	0.545	0.908256880733945	ns	Ceratitis_capitata	Dacinae
31	Ceratitis_fasciventris	0.498	0.545	0.913761467889908	ns	Ceratitis_fasciventris	Dacinae
31	Ceratitis_quilicii	0.489	0.537	0.910614525139665	ns	Ceratitis_quilicii	Dacinae
31	Ceratitis_rosa	0.491	0.539	0.910946196660482	ns	Ceratitis_rosa	Dacinae
31	Dacus_bivittatus	0.510	0.549	0.92896174863388	ns	Dacus_bivittatus	Dacinae
31	Dacus_conopsoides	0.507	0.567	0.894179894179894	ns	Dacus_conopsoides	Dacinae
31	Dacus_longicornis	0.504	0.560	0.9	ns	Dacus_longicornis	Dacinae
31	Dacus_trimacula	0.502	0.548	0.916058394160584	ns	Dacus_trimacula	Dacinae
31	Dacus_vijaysegarani	0.509	0.544	0.935661764705882	ns	Dacus_vijaysegarani	Dacinae
31	Dacus_axanus	0.520	0.571	0.910683012259194	ns	Dacus_axanus	Dacinae
31	Dacus_haikouenis	0.505	0.570	0.885964912280702	ns	Dacus_haikouenis	Dacinae
31	Euleia_heraclei	0.458	0.496	0.923387096774194	ns	Euleia_heraclei	Trypetinae
31	Felderimyia_fuscipennis	0.500	0.571	0.875656742556918	ns	Felderimyia_fuscipennis	Phytalmiinae
31	Merzomyia_westermanni	0.513	0.538	0.953531598513011	ns	Merzomyia_westermanni	Tephritinae
31	Procecidochares_utilis	0.513	0.545	0.941284403669725	ns	Procecidochares_utilis	Tephritinae
31	Rhagoletis_cerasi	0.481	0.518	0.928571428571428	ns	Rhagoletis_cerasi	Trypetinae
31	Rhagoletis_batava	0.461	0.513	0.898635477582846	ns	Rhagoletis_batava	Trypetinae
31	Rhagoletis_completa	0.470	0.518	0.907335907335907	ns	Rhagoletis_completa	Trypetinae
31	Rhagoletis_pomonella	0.482	0.522	0.923371647509578	ns	Rhagoletis_pomonella	Trypetinae
31	Rhagoletis_zephyria	0.478	0.522	0.915708812260536	ns	Rhagoletis_zephyria	Trypetinae
31	Tephritis_femoralis	0.471	0.500	0.942	ns	Tephritis_femoralis	Tephritinae
31	Tephritis_californica	0.482	0.502	0.960159362549801	ns	Tephritis_californica	Tephritinae
31	Zeugodacus_cilifer	0.482	0.531	0.907721280602636	ns	Zeugodacus_cilifer	Dacinae
31	Zeugodacus_cucurbitae	0.485	0.534	0.908239700374532	ns	Zeugodacus_cucurbitae	Dacinae
31	Zeugodacus_proprediaphora	0.493	0.534	0.923220973782771	ns	Zeugodacus_proprediaphora	Dacinae
31	Zeugodacus_scutellaris	0.501	0.540	0.927777777777778	ns	Zeugodacus_scutellaris	Dacinae
31	Zeugodacus_strigifinis	0.498	0.548	0.908759124087591	ns	Zeugodacus_strigifinis	Dacinae
32	Acidiella_diversa	0.446	0.480	0.929166666666667	ns	Acidiella_diversa	Trypetinae
32	Anastrepha_fraterculus	0.489	0.514	0.95136186770428	ns	Anastrepha_fraterculus	Trypetinae
32	Bactrocera_arecae	0.466	0.518	0.8996138996139	ns	Bactrocera_arecae	Dacinae
32	Bactrocera_biguttula	0.452	0.506	0.893280632411067	ns	Bactrocera_biguttula	Dacinae
32	Bactrocera_carambolae	0.468	0.513	0.912280701754386	ns	Bactrocera_carambolae	Dacinae
32	Bactrocera_correcta	0.431	0.500	0.862	ns	Bactrocera_correcta	Dacinae
32	Zeugodacus_diaphorus	0.442	0.483	0.915113871635611	ns	Zeugodacus_diaphorus	Dacinae
32	Bactrocera_dorsalis	0.477	0.520	0.917307692307692	ns	Bactrocera_dorsalis	Dacinae
32	Bactrocera_frauenfeldi	0.425	0.493	0.862068965517241	ns	Bactrocera_frauenfeldi	Dacinae
32	Bactrocera_latifrons	0.463	0.526	0.880228136882129	ns	Bactrocera_latifrons	Dacinae
32	Bactrocera_limbifera	0.451	0.499	0.903807615230461	ns	Bactrocera_limbifera	Dacinae
32	Bactrocera_melastomatos	0.462	0.499	0.925851703406814	ns	Bactrocera_melastomatos	Dacinae
32	Bactrocera_minax	0.490	0.571	0.858143607705779	ns	Bactrocera_minax	Dacinae
32	Bactrocera_neohumeralis	0.458	0.521	0.879078694817658	ns	Bactrocera_neohumeralis	Dacinae
32	Bactrocera_oleae	0.472	0.509	0.927308447937132	ns	Bactrocera_oleae	Dacinae
32	Bactrocera_ritsemai	0.450	0.514	0.875486381322957	ns	Bactrocera_ritsemai	Dacinae
32	Bactrocera_rubigina	0.484	0.516	0.937984496124031	ns	Bactrocera_rubigina	Dacinae
32	Bactrocera_ruiliensis	0.455	0.512	0.888671875	ns	Bactrocera_ruiliensis	Dacinae
32	Zeugodacus_scutellatus	0.450	0.483	0.93167701863354	ns	Zeugodacus_scutellatus	Dacinae
32	Zeugodacus_tau	0.451	0.498	0.905622489959839	ns	Zeugodacus_tau	Dacinae
32	Bactrocera_thailandica	0.443	0.512	0.865234375	ns	Bactrocera_thailandica	Dacinae
32	Bactrocera_tryoni	0.458	0.502	0.912350597609562	ns	Bactrocera_tryoni	Dacinae
32	Bactrocera_tsuneonis	0.536	0.563	0.952042628774423	ns	Bactrocera_tsuneonis	Dacinae
32	Bactrocera_umbrosa	0.480	0.544	0.88235294117647	ns	Bactrocera_umbrosa	Dacinae
32	Bactrocera_zonata	0.455	0.504	0.902777777777778	ns	Bactrocera_zonata	Dacinae
32	Carpomya_incompleta	0.440	0.472	0.932203389830509	ns	Carpomya_incompleta	Trypetinae
32	Carpomya_vesuviana	0.434	0.463	0.937365010799136	ns	Carpomya_vesuviana	Trypetinae
32	Ceratitis_capitata	0.458	0.476	0.96218487394958	ns	Ceratitis_capitata	Dacinae
32	Ceratitis_fasciventris	0.446	0.470	0.948936170212766	ns	Ceratitis_fasciventris	Dacinae
32	Ceratitis_quilicii	0.441	0.473	0.932346723044397	ns	Ceratitis_quilicii	Dacinae
32	Ceratitis_rosa	0.447	0.473	0.945031712473573	ns	Ceratitis_rosa	Dacinae
32	Dacus_bivittatus	0.464	0.505	0.918811881188119	ns	Dacus_bivittatus	Dacinae
32	Dacus_conopsoides	0.464	0.508	0.913385826771654	ns	Dacus_conopsoides	Dacinae
32	Dacus_longicornis	0.482	0.519	0.928709055876686	ns	Dacus_longicornis	Dacinae
32	Dacus_trimacula	0.463	0.519	0.892100192678227	ns	Dacus_trimacula	Dacinae
32	Dacus_vijaysegarani	0.473	0.509	0.929273084479371	ns	Dacus_vijaysegarani	Dacinae
32	Dacus_axanus	0.467	0.533	0.876172607879925	ns	Dacus_axanus	Dacinae
32	Dacus_haikouenis	0.454	0.508	0.893700787401575	ns	Dacus_haikouenis	Dacinae
32	Euleia_heraclei	0.458	0.505	0.906930693069307	ns	Euleia_heraclei	Trypetinae
32	Felderimyia_fuscipennis	0.468	0.509	0.919449901768173	ns	Felderimyia_fuscipennis	Phytalmiinae
32	Merzomyia_westermanni	0.436	0.478	0.912133891213389	ns	Merzomyia_westermanni	Tephritinae
32	Procecidochares_utilis	0.434	0.464	0.935344827586207	ns	Procecidochares_utilis	Tephritinae
32	Rhagoletis_cerasi	0.472	0.490	0.963265306122449	ns	Rhagoletis_cerasi	Trypetinae
32	Rhagoletis_batava	0.464	0.494	0.939271255060729	ns	Rhagoletis_batava	Trypetinae
32	Rhagoletis_completa	0.451	0.475	0.949473684210526	ns	Rhagoletis_completa	Trypetinae
32	Rhagoletis_pomonella	0.453	0.485	0.934020618556701	ns	Rhagoletis_pomonella	Trypetinae
32	Rhagoletis_zephyria	0.457	0.503	0.908548707753479	ns	Rhagoletis_zephyria	Trypetinae
32	Tephritis_femoralis	0.444	0.483	0.919254658385093	ns	Tephritis_femoralis	Tephritinae
32	Tephritis_californica	0.455	0.485	0.938144329896907	ns	Tephritis_californica	Tephritinae
32	Zeugodacus_cilifer	0.424	0.512	0.828125	ns	Zeugodacus_cilifer	Dacinae
32	Zeugodacus_cucurbitae	0.454	0.512	0.88671875	ns	Zeugodacus_cucurbitae	Dacinae
32	Zeugodacus_proprediaphora	0.467	0.505	0.924752475247525	ns	Zeugodacus_proprediaphora	Dacinae
32	Zeugodacus_scutellaris	0.483	0.522	0.925287356321839	ns	Zeugodacus_scutellaris	Dacinae
32	Zeugodacus_strigifinis	0.452	0.513	0.881091617933723	ns	Zeugodacus_strigifinis	Dacinae
33	Acidiella_diversa	0.504	0.541	0.931608133086876	ns	Acidiella_diversa	Trypetinae
33	Anastrepha_fraterculus	0.480	0.490	0.979591836734694	ns	Anastrepha_fraterculus	Trypetinae
33	Bactrocera_arecae	0.568	0.613	0.926590538336052	ns	Bactrocera_arecae	Dacinae
33	Bactrocera_biguttula	0.597	0.617	0.967585089141005	ns	Bactrocera_biguttula	Dacinae
33	Bactrocera_carambolae	0.602	0.639	0.942097026604069	ns	Bactrocera_carambolae	Dacinae
33	Bactrocera_correcta	0.597	0.628	0.950636942675159	ns	Bactrocera_correcta	Dacinae
33	Zeugodacus_diaphorus	0.564	0.602	0.93687707641196	ns	Zeugodacus_diaphorus	Dacinae
33	Bactrocera_dorsalis	0.622	0.637	0.976452119309262	ns	Bactrocera_dorsalis	Dacinae
33	Bactrocera_frauenfeldi	0.593	0.617	0.961102106969206	ns	Bactrocera_frauenfeldi	Dacinae
33	Bactrocera_latifrons	0.578	0.609	0.949096880131363	ns	Bactrocera_latifrons	Dacinae
33	Bactrocera_limbifera	0.564	0.626	0.900958466453674	ns	Bactrocera_limbifera	Dacinae
33	Bactrocera_melastomatos	0.593	0.630	0.941269841269841	ns	Bactrocera_melastomatos	Dacinae
33	Bactrocera_minax	0.627	0.679	0.923416789396171	ns	Bactrocera_minax	Dacinae
33	Bactrocera_neohumeralis	0.620	0.651	0.952380952380952	ns	Bactrocera_neohumeralis	Dacinae
33	Bactrocera_oleae	0.565	0.613	0.921696574225122	ns	Bactrocera_oleae	Dacinae
33	Bactrocera_ritsemai	0.585	0.638	0.91692789968652	ns	Bactrocera_ritsemai	Dacinae
33	Bactrocera_rubigina	0.583	0.631	0.923930269413629	ns	Bactrocera_rubigina	Dacinae
33	Bactrocera_ruiliensis	0.596	0.622	0.958199356913183	ns	Bactrocera_ruiliensis	Dacinae
33	Zeugodacus_scutellatus	0.575	0.613	0.938009787928222	ns	Zeugodacus_scutellatus	Dacinae
33	Zeugodacus_tau	0.566	0.609	0.929392446633826	ns	Zeugodacus_tau	Dacinae
33	Bactrocera_thailandica	0.607	0.628	0.96656050955414	ns	Bactrocera_thailandica	Dacinae
33	Bactrocera_tryoni	0.620	0.650	0.953846153846154	ns	Bactrocera_tryoni	Dacinae
33	Bactrocera_tsuneonis	0.583	0.650	0.896923076923077	ns	Bactrocera_tsuneonis	Dacinae
33	Bactrocera_umbrosa	0.592	0.651	0.90937019969278	ns	Bactrocera_umbrosa	Dacinae
33	Bactrocera_zonata	0.590	0.616	0.957792207792208	ns	Bactrocera_zonata	Dacinae
33	Carpomya_incompleta	0.551	0.564	0.976950354609929	ns	Carpomya_incompleta	Trypetinae
33	Carpomya_vesuviana	0.544	0.559	0.973166368515206	ns	Carpomya_vesuviana	Trypetinae
33	Ceratitis_capitata	0.535	0.565	0.946902654867257	ns	Ceratitis_capitata	Dacinae
33	Ceratitis_fasciventris	0.545	0.577	0.944540727902946	ns	Ceratitis_fasciventris	Dacinae
33	Ceratitis_quilicii	0.546	0.572	0.954545454545455	ns	Ceratitis_quilicii	Dacinae
33	Ceratitis_rosa	0.566	0.593	0.954468802698145	ns	Ceratitis_rosa	Dacinae
33	Dacus_bivittatus	0.582	0.624	0.932692307692308	ns	Dacus_bivittatus	Dacinae
33	Dacus_conopsoides	0.583	0.631	0.923930269413629	ns	Dacus_conopsoides	Dacinae
33	Dacus_longicornis	0.589	0.634	0.929022082018927	ns	Dacus_longicornis	Dacinae
33	Dacus_trimacula	0.549	0.593	0.925801011804385	ns	Dacus_trimacula	Dacinae
33	Dacus_vijaysegarani	0.572	0.594	0.962962962962963	ns	Dacus_vijaysegarani	Dacinae
33	Dacus_axanus	0.588	0.619	0.949919224555735	ns	Dacus_axanus	Dacinae
33	Dacus_haikouenis	0.572	0.616	0.928571428571428	ns	Dacus_haikouenis	Dacinae
33	Euleia_heraclei	0.491	0.516	0.951550387596899	ns	Euleia_heraclei	Trypetinae
33	Felderimyia_fuscipennis	0.550	0.605	0.909090909090909	ns	Felderimyia_fuscipennis	Phytalmiinae
33	Merzomyia_westermanni	0.554	0.581	0.953528399311532	ns	Merzomyia_westermanni	Tephritinae
33	Procecidochares_utilis	0.566	0.601	0.941763727121464	ns	Procecidochares_utilis	Tephritinae
33	Rhagoletis_cerasi	0.566	0.573	0.987783595113438	ns	Rhagoletis_cerasi	Trypetinae
33	Rhagoletis_batava	0.551	0.577	0.954939341421144	ns	Rhagoletis_batava	Trypetinae
33	Rhagoletis_completa	0.524	0.543	0.965009208103131	ns	Rhagoletis_completa	Trypetinae
33	Rhagoletis_pomonella	0.541	0.555	0.974774774774775	ns	Rhagoletis_pomonella	Trypetinae
33	Rhagoletis_zephyria	0.527	0.556	0.947841726618705	ns	Rhagoletis_zephyria	Trypetinae
33	Tephritis_femoralis	0.452	0.486	0.930041152263375	ns	Tephritis_femoralis	Tephritinae
33	Tephritis_californica	0.463	0.489	0.946830265848671	ns	Tephritis_californica	Tephritinae
33	Zeugodacus_cilifer	0.564	0.600	0.94	ns	Zeugodacus_cilifer	Dacinae
33	Zeugodacus_cucurbitae	0.579	0.611	0.947626841243862	ns	Zeugodacus_cucurbitae	Dacinae
33	Zeugodacus_proprediaphora	0.544	0.587	0.926746166950596	ns	Zeugodacus_proprediaphora	Dacinae
33	Zeugodacus_scutellaris	0.540	0.578	0.934256055363322	ns	Zeugodacus_scutellaris	Dacinae
33	Zeugodacus_strigifinis	0.584	0.625	0.9344	ns	Zeugodacus_strigifinis	Dacinae
34	Acidiella_diversa	0.466	0.505	0.922772277227723	ns	Acidiella_diversa	Trypetinae
34	Anastrepha_fraterculus	0.514	0.519	0.990366088631985	ns	Anastrepha_fraterculus	Trypetinae
34	Bactrocera_arecae	0.481	0.549	0.876138433515483	ns	Bactrocera_arecae	Dacinae
34	Bactrocera_biguttula	0.471	0.517	0.911025145067698	ns	Bactrocera_biguttula	Dacinae
34	Bactrocera_carambolae	0.473	0.527	0.897533206831119	ns	Bactrocera_carambolae	Dacinae
34	Bactrocera_correcta	0.479	0.536	0.89365671641791	ns	Bactrocera_correcta	Dacinae
34	Zeugodacus_diaphorus	0.466	0.518	0.8996138996139	ns	Zeugodacus_diaphorus	Dacinae
34	Bactrocera_dorsalis	0.473	0.540	0.875925925925926	ns	Bactrocera_dorsalis	Dacinae
34	Bactrocera_frauenfeldi	0.471	0.525	0.897142857142857	ns	Bactrocera_frauenfeldi	Dacinae
34	Bactrocera_latifrons	0.481	0.559	0.86046511627907	ns	Bactrocera_latifrons	Dacinae
34	Bactrocera_limbifera	0.457	0.508	0.899606299212598	ns	Bactrocera_limbifera	Dacinae
34	Bactrocera_melastomatos	0.467	0.537	0.869646182495345	ns	Bactrocera_melastomatos	Dacinae
34	Bactrocera_minax	0.501	0.579	0.865284974093264	ns	Bactrocera_minax	Dacinae
34	Bactrocera_neohumeralis	0.461	0.538	0.856877323420074	ns	Bactrocera_neohumeralis	Dacinae
34	Bactrocera_oleae	0.489	0.545	0.897247706422018	ns	Bactrocera_oleae	Dacinae
34	Bactrocera_ritsemai	0.470	0.521	0.9021113243762	ns	Bactrocera_ritsemai	Dacinae
34	Bactrocera_rubigina	0.464	0.530	0.875471698113208	ns	Bactrocera_rubigina	Dacinae
34	Bactrocera_ruiliensis	0.465	0.515	0.902912621359223	ns	Bactrocera_ruiliensis	Dacinae
34	Zeugodacus_scutellatus	0.491	0.537	0.914338919925512	ns	Zeugodacus_scutellatus	Dacinae
34	Zeugodacus_tau	0.481	0.522	0.921455938697318	ns	Zeugodacus_tau	Dacinae
34	Bactrocera_thailandica	0.479	0.527	0.908918406072106	ns	Bactrocera_thailandica	Dacinae
34	Bactrocera_tryoni	0.457	0.529	0.863894139886578	ns	Bactrocera_tryoni	Dacinae
34	Bactrocera_tsuneonis	0.519	0.573	0.905759162303665	ns	Bactrocera_tsuneonis	Dacinae
34	Bactrocera_umbrosa	0.497	0.569	0.873462214411248	ns	Bactrocera_umbrosa	Dacinae
34	Bactrocera_zonata	0.466	0.516	0.903100775193798	ns	Bactrocera_zonata	Dacinae
34	Carpomya_incompleta	0.454	0.477	0.951781970649895	ns	Carpomya_incompleta	Trypetinae
34	Carpomya_vesuviana	0.460	0.496	0.92741935483871	ns	Carpomya_vesuviana	Trypetinae
34	Ceratitis_capitata	0.468	0.498	0.939759036144578	ns	Ceratitis_capitata	Dacinae
34	Ceratitis_fasciventris	0.467	0.501	0.932135728542914	ns	Ceratitis_fasciventris	Dacinae
34	Ceratitis_quilicii	0.466	0.494	0.94331983805668	ns	Ceratitis_quilicii	Dacinae
34	Ceratitis_rosa	0.470	0.500	0.94	ns	Ceratitis_rosa	Dacinae
34	Dacus_bivittatus	0.488	0.534	0.913857677902622	ns	Dacus_bivittatus	Dacinae
34	Dacus_conopsoides	0.496	0.550	0.901818181818182	ns	Dacus_conopsoides	Dacinae
34	Dacus_longicornis	0.504	0.557	0.904847396768402	ns	Dacus_longicornis	Dacinae
34	Dacus_trimacula	0.477	0.528	0.903409090909091	ns	Dacus_trimacula	Dacinae
34	Dacus_vijaysegarani	0.504	0.546	0.923076923076923	ns	Dacus_vijaysegarani	Dacinae
34	Dacus_axanus	0.470	0.523	0.898661567877629	ns	Dacus_axanus	Dacinae
34	Dacus_haikouenis	0.481	0.524	0.91793893129771	ns	Dacus_haikouenis	Dacinae
34	Euleia_heraclei	0.468	0.490	0.955102040816327	ns	Euleia_heraclei	Trypetinae
34	Felderimyia_fuscipennis	0.508	0.561	0.905525846702317	ns	Felderimyia_fuscipennis	Phytalmiinae
34	Merzomyia_westermanni	0.465	0.513	0.906432748538012	ns	Merzomyia_westermanni	Tephritinae
34	Procecidochares_utilis	0.500	0.524	0.954198473282443	ns	Procecidochares_utilis	Tephritinae
34	Rhagoletis_cerasi	0.463	0.507	0.913214990138067	ns	Rhagoletis_cerasi	Trypetinae
34	Rhagoletis_batava	0.469	0.505	0.928712871287129	ns	Rhagoletis_batava	Trypetinae
34	Rhagoletis_completa	0.464	0.501	0.926147704590818	ns	Rhagoletis_completa	Trypetinae
34	Rhagoletis_pomonella	0.475	0.515	0.922330097087379	ns	Rhagoletis_pomonella	Trypetinae
34	Rhagoletis_zephyria	0.473	0.512	0.923828125	ns	Rhagoletis_zephyria	Trypetinae
34	Tephritis_femoralis	0.441	0.467	0.944325481798715	ns	Tephritis_femoralis	Tephritinae
34	Tephritis_californica	0.434	0.466	0.931330472103004	ns	Tephritis_californica	Tephritinae
34	Zeugodacus_cilifer	0.472	0.502	0.940239043824701	ns	Zeugodacus_cilifer	Dacinae
34	Zeugodacus_cucurbitae	0.476	0.538	0.884758364312268	ns	Zeugodacus_cucurbitae	Dacinae
34	Zeugodacus_proprediaphora	0.458	0.506	0.905138339920949	ns	Zeugodacus_proprediaphora	Dacinae
34	Zeugodacus_scutellaris	0.471	0.538	0.87546468401487	ns	Zeugodacus_scutellaris	Dacinae
34	Zeugodacus_strigifinis	0.496	0.542	0.915129151291513	ns	Zeugodacus_strigifinis	Dacinae
35	Acidiella_diversa	0.490	0.505	0.97029702970297	ns	Acidiella_diversa	Trypetinae
35	Anastrepha_fraterculus	0.453	0.509	0.889980353634578	ns	Anastrepha_fraterculus	Trypetinae
35	Bactrocera_arecae	0.551	0.558	0.987455197132616	ns	Bactrocera_arecae	Dacinae
35	Bactrocera_biguttula	0.510	0.538	0.947955390334572	ns	Bactrocera_biguttula	Dacinae
35	Bactrocera_carambolae	0.510	0.539	0.946196660482375	ns	Bactrocera_carambolae	Dacinae
35	Bactrocera_correcta	0.507	0.514	0.986381322957198	ns	Bactrocera_correcta	Dacinae
35	Zeugodacus_diaphorus	0.498	0.529	0.941398865784499	ns	Zeugodacus_diaphorus	Dacinae
35	Bactrocera_dorsalis	0.484	0.527	0.918406072106262	ns	Bactrocera_dorsalis	Dacinae
35	Bactrocera_frauenfeldi	0.519	0.544	0.954044117647059	ns	Bactrocera_frauenfeldi	Dacinae
35	Bactrocera_latifrons	0.505	0.529	0.954631379962193	ns	Bactrocera_latifrons	Dacinae
35	Bactrocera_limbifera	0.494	0.522	0.946360153256705	ns	Bactrocera_limbifera	Dacinae
35	Bactrocera_melastomatos	0.516	0.536	0.962686567164179	ns	Bactrocera_melastomatos	Dacinae
35	Bactrocera_minax	0.523	0.543	0.96316758747698	ns	Bactrocera_minax	Dacinae
35	Bactrocera_neohumeralis	0.512	0.544	0.941176470588235	ns	Bactrocera_neohumeralis	Dacinae
35	Bactrocera_oleae	0.532	0.529	1005	*	Bactrocera_oleae	Dacinae
35	Bactrocera_ritsemai	0.527	0.535	0.985046728971963	ns	Bactrocera_ritsemai	Dacinae
35	Bactrocera_rubigina	0.535	0.544	0.983455882352941	ns	Bactrocera_rubigina	Dacinae
35	Bactrocera_ruiliensis	0.505	0.531	0.951035781544256	ns	Bactrocera_ruiliensis	Dacinae
35	Zeugodacus_scutellatus	0.492	0.511	0.962818003913894	ns	Zeugodacus_scutellatus	Dacinae
35	Zeugodacus_tau	0.479	0.510	0.93921568627451	ns	Zeugodacus_tau	Dacinae
35	Bactrocera_thailandica	0.501	0.542	0.924354243542435	ns	Bactrocera_thailandica	Dacinae
35	Bactrocera_tryoni	0.516	0.540	0.955555555555555	ns	Bactrocera_tryoni	Dacinae
35	Bactrocera_tsuneonis	0.542	0.558	0.971326164874552	ns	Bactrocera_tsuneonis	Dacinae
35	Bactrocera_umbrosa	0.503	0.572	0.879370629370629	ns	Bactrocera_umbrosa	Dacinae
35	Bactrocera_zonata	0.517	0.522	0.990421455938697	ns	Bactrocera_zonata	Dacinae
35	Carpomya_incompleta	0.474	0.502	0.944223107569721	ns	Carpomya_incompleta	Trypetinae
35	Carpomya_vesuviana	0.471	0.500	0.942	ns	Carpomya_vesuviana	Trypetinae
35	Ceratitis_capitata	0.491	0.519	0.946050096339114	ns	Ceratitis_capitata	Dacinae
35	Ceratitis_fasciventris	0.484	0.521	0.928982725527831	ns	Ceratitis_fasciventris	Dacinae
35	Ceratitis_quilicii	0.477	0.514	0.928015564202335	ns	Ceratitis_quilicii	Dacinae
35	Ceratitis_rosa	0.487	0.517	0.941972920696325	ns	Ceratitis_rosa	Dacinae
35	Dacus_bivittatus	0.526	0.559	0.940966010733453	ns	Dacus_bivittatus	Dacinae
35	Dacus_conopsoides	0.486	0.520	0.934615384615385	ns	Dacus_conopsoides	Dacinae
35	Dacus_longicornis	0.494	0.522	0.946360153256705	ns	Dacus_longicornis	Dacinae
35	Dacus_trimacula	0.490	0.528	0.928030303030303	ns	Dacus_trimacula	Dacinae
35	Dacus_vijaysegarani	0.475	0.507	0.936883629191321	ns	Dacus_vijaysegarani	Dacinae
35	Dacus_axanus	0.482	0.515	0.935922330097087	ns	Dacus_axanus	Dacinae
35	Dacus_haikouenis	0.468	0.486	0.962962962962963	ns	Dacus_haikouenis	Dacinae
35	Euleia_heraclei	0.471	0.498	0.94578313253012	ns	Euleia_heraclei	Trypetinae
35	Felderimyia_fuscipennis	0.494	0.531	0.930320150659134	ns	Felderimyia_fuscipennis	Phytalmiinae
35	Merzomyia_westermanni	0.502	0.506	0.992094861660079	ns	Merzomyia_westermanni	Tephritinae
35	Procecidochares_utilis	0.449	0.479	0.937369519832985	ns	Procecidochares_utilis	Tephritinae
35	Rhagoletis_cerasi	0.495	0.501	0.988023952095808	ns	Rhagoletis_cerasi	Trypetinae
35	Rhagoletis_batava	0.474	0.497	0.953722334004024	ns	Rhagoletis_batava	Trypetinae
35	Rhagoletis_completa	0.469	0.488	0.961065573770492	ns	Rhagoletis_completa	Trypetinae
35	Rhagoletis_pomonella	0.473	0.483	0.979296066252588	ns	Rhagoletis_pomonella	Trypetinae
35	Rhagoletis_zephyria	0.463	0.490	0.944897959183674	ns	Rhagoletis_zephyria	Trypetinae
35	Tephritis_femoralis	0.482	0.505	0.954455445544554	ns	Tephritis_femoralis	Tephritinae
35	Tephritis_californica	0.485	0.515	0.941747572815534	ns	Tephritis_californica	Tephritinae
35	Zeugodacus_cilifer	0.481	0.521	0.923224568138196	ns	Zeugodacus_cilifer	Dacinae
35	Zeugodacus_cucurbitae	0.519	0.533	0.973733583489681	ns	Zeugodacus_cucurbitae	Dacinae
35	Zeugodacus_proprediaphora	0.498	0.510	0.976470588235294	ns	Zeugodacus_proprediaphora	Dacinae
35	Zeugodacus_scutellaris	0.505	0.526	0.960076045627376	ns	Zeugodacus_scutellaris	Dacinae
35	Zeugodacus_strigifinis	0.508	0.527	0.963946869070209	ns	Zeugodacus_strigifinis	Dacinae
36	Acidiella_diversa	0.451	0.468	0.963675213675214	ns	Acidiella_diversa	Trypetinae
36	Anastrepha_fraterculus	0.484	0.499	0.969939879759519	ns	Anastrepha_fraterculus	Trypetinae
36	Bactrocera_arecae	0.475	0.522	0.909961685823755	ns	Bactrocera_arecae	Dacinae
36	Bactrocera_biguttula	0.485	0.475	1021	*	Bactrocera_biguttula	Dacinae
36	Bactrocera_carambolae	0.461	0.485	0.950515463917526	ns	Bactrocera_carambolae	Dacinae
36	Bactrocera_correcta	0.493	0.510	0.966666666666667	ns	Bactrocera_correcta	Dacinae
36	Zeugodacus_diaphorus	0.446	0.458	0.973799126637555	ns	Zeugodacus_diaphorus	Dacinae
36	Bactrocera_dorsalis	0.466	0.492	0.947154471544716	ns	Bactrocera_dorsalis	Dacinae
36	Bactrocera_frauenfeldi	0.486	0.497	0.977867203219316	ns	Bactrocera_frauenfeldi	Dacinae
36	Bactrocera_latifrons	0.523	0.510	1025	*	Bactrocera_latifrons	Dacinae
36	Bactrocera_limbifera	0.533	0.514	1036	*	Bactrocera_limbifera	Dacinae
36	Bactrocera_melastomatos	0.481	0.495	0.971717171717172	ns	Bactrocera_melastomatos	Dacinae
36	Bactrocera_minax	0.459	0.489	0.938650306748466	ns	Bactrocera_minax	Dacinae
36	Bactrocera_neohumeralis	0.466	0.493	0.945233265720081	ns	Bactrocera_neohumeralis	Dacinae
36	Bactrocera_oleae	0.488	0.493	0.989858012170385	ns	Bactrocera_oleae	Dacinae
36	Bactrocera_ritsemai	0.521	0.518	1005	*	Bactrocera_ritsemai	Dacinae
36	Bactrocera_rubigina	0.472	0.493	0.957403651115619	ns	Bactrocera_rubigina	Dacinae
36	Bactrocera_ruiliensis	0.462	0.484	0.954545454545455	ns	Bactrocera_ruiliensis	Dacinae
36	Zeugodacus_scutellatus	0.478	0.500	0.956	ns	Zeugodacus_scutellatus	Dacinae
36	Zeugodacus_tau	0.466	0.484	0.962809917355372	ns	Zeugodacus_tau	Dacinae
36	Bactrocera_thailandica	0.466	0.476	0.978991596638656	ns	Bactrocera_thailandica	Dacinae
36	Bactrocera_tryoni	0.463	0.502	0.922310756972112	ns	Bactrocera_tryoni	Dacinae
36	Bactrocera_tsuneonis	0.497	0.540	0.92037037037037	ns	Bactrocera_tsuneonis	Dacinae
36	Bactrocera_umbrosa	0.525	0.534	0.98314606741573	ns	Bactrocera_umbrosa	Dacinae
36	Bactrocera_zonata	0.471	0.484	0.973140495867769	ns	Bactrocera_zonata	Dacinae
36	Carpomya_incompleta	0.460	0.476	0.966386554621849	ns	Carpomya_incompleta	Trypetinae
36	Carpomya_vesuviana	0.449	0.469	0.957356076759062	ns	Carpomya_vesuviana	Trypetinae
36	Ceratitis_capitata	0.450	0.482	0.933609958506224	ns	Ceratitis_capitata	Dacinae
36	Ceratitis_fasciventris	0.455	0.489	0.930470347648262	ns	Ceratitis_fasciventris	Dacinae
36	Ceratitis_quilicii	0.451	0.477	0.945492662473795	ns	Ceratitis_quilicii	Dacinae
36	Ceratitis_rosa	0.465	0.481	0.966735966735967	ns	Ceratitis_rosa	Dacinae
36	Dacus_bivittatus	0.473	0.492	0.961382113821138	ns	Dacus_bivittatus	Dacinae
36	Dacus_conopsoides	0.491	0.535	0.917757009345794	ns	Dacus_conopsoides	Dacinae
36	Dacus_longicornis	0.475	0.524	0.90648854961832	ns	Dacus_longicornis	Dacinae
36	Dacus_trimacula	0.459	0.518	0.886100386100386	ns	Dacus_trimacula	Dacinae
36	Dacus_vijaysegarani	0.487	0.513	0.949317738791423	ns	Dacus_vijaysegarani	Dacinae
36	Dacus_axanus	0.457	0.488	0.936475409836066	ns	Dacus_axanus	Dacinae
36	Dacus_haikouenis	0.447	0.483	0.925465838509317	ns	Dacus_haikouenis	Dacinae
36	Euleia_heraclei	0.451	0.468	0.963675213675214	ns	Euleia_heraclei	Trypetinae
36	Felderimyia_fuscipennis	0.452	0.524	0.862595419847328	ns	Felderimyia_fuscipennis	Phytalmiinae
36	Merzomyia_westermanni	0.470	0.485	0.969072164948454	ns	Merzomyia_westermanni	Tephritinae
36	Procecidochares_utilis	0.454	0.475	0.955789473684211	ns	Procecidochares_utilis	Tephritinae
36	Rhagoletis_cerasi	0.485	0.501	0.968063872255489	ns	Rhagoletis_cerasi	Trypetinae
36	Rhagoletis_batava	0.458	0.489	0.936605316973415	ns	Rhagoletis_batava	Trypetinae
36	Rhagoletis_completa	0.453	0.473	0.957716701902748	ns	Rhagoletis_completa	Trypetinae
36	Rhagoletis_pomonella	0.483	0.499	0.967935871743487	ns	Rhagoletis_pomonella	Trypetinae
36	Rhagoletis_zephyria	0.472	0.492	0.959349593495935	ns	Rhagoletis_zephyria	Trypetinae
36	Tephritis_femoralis	0.504	0.523	0.963671128107075	ns	Tephritis_femoralis	Tephritinae
36	Tephritis_californica	0.494	0.522	0.946360153256705	ns	Tephritis_californica	Tephritinae
36	Zeugodacus_cilifer	0.441	0.487	0.905544147843943	ns	Zeugodacus_cilifer	Dacinae
36	Zeugodacus_cucurbitae	0.463	0.484	0.956611570247934	ns	Zeugodacus_cucurbitae	Dacinae
36	Zeugodacus_proprediaphora	0.452	0.467	0.967880085653105	ns	Zeugodacus_proprediaphora	Dacinae
36	Zeugodacus_scutellaris	0.467	0.483	0.966873706004141	ns	Zeugodacus_scutellaris	Dacinae
36	Zeugodacus_strigifinis	0.491	0.501	0.980039920159681	ns	Zeugodacus_strigifinis	Dacinae
37	Acidiella_diversa	0.495	0.523	0.946462715105162	ns	Acidiella_diversa	Trypetinae
37	Anastrepha_fraterculus	0.496	0.518	0.957528957528958	ns	Anastrepha_fraterculus	Trypetinae
37	Bactrocera_arecae	0.527	0.545	0.96697247706422	ns	Bactrocera_arecae	Dacinae
37	Bactrocera_biguttula	0.510	0.535	0.953271028037383	ns	Bactrocera_biguttula	Dacinae
37	Bactrocera_carambolae	0.478	0.529	0.90359168241966	ns	Bactrocera_carambolae	Dacinae
37	Bactrocera_correcta	0.490	0.534	0.917602996254682	ns	Bactrocera_correcta	Dacinae
37	Zeugodacus_diaphorus	0.504	0.523	0.963671128107075	ns	Zeugodacus_diaphorus	Dacinae
37	Bactrocera_dorsalis	0.478	0.523	0.91395793499044	ns	Bactrocera_dorsalis	Dacinae
37	Bactrocera_frauenfeldi	0.498	0.536	0.92910447761194	ns	Bactrocera_frauenfeldi	Dacinae
37	Bactrocera_latifrons	0.503	0.540	0.931481481481481	ns	Bactrocera_latifrons	Dacinae
37	Bactrocera_limbifera	0.497	0.534	0.930711610486891	ns	Bactrocera_limbifera	Dacinae
37	Bactrocera_melastomatos	0.506	0.522	0.969348659003831	ns	Bactrocera_melastomatos	Dacinae
37	Bactrocera_minax	0.472	0.530	0.890566037735849	ns	Bactrocera_minax	Dacinae
37	Bactrocera_neohumeralis	0.495	0.522	0.948275862068966	ns	Bactrocera_neohumeralis	Dacinae
37	Bactrocera_oleae	0.509	0.544	0.935661764705882	ns	Bactrocera_oleae	Dacinae
37	Bactrocera_ritsemai	0.513	0.532	0.964285714285714	ns	Bactrocera_ritsemai	Dacinae
37	Bactrocera_rubigina	0.508	0.522	0.973180076628352	ns	Bactrocera_rubigina	Dacinae
37	Bactrocera_ruiliensis	0.480	0.523	0.917782026768642	ns	Bactrocera_ruiliensis	Dacinae
37	Zeugodacus_scutellatus	0.491	0.522	0.940613026819923	ns	Zeugodacus_scutellatus	Dacinae
37	Zeugodacus_tau	0.477	0.525	0.908571428571428	ns	Zeugodacus_tau	Dacinae
37	Bactrocera_thailandica	0.470	0.518	0.907335907335907	ns	Bactrocera_thailandica	Dacinae
37	Bactrocera_tryoni	0.495	0.525	0.942857142857143	ns	Bactrocera_tryoni	Dacinae
37	Bactrocera_tsuneonis	0.544	0.595	0.914285714285714	ns	Bactrocera_tsuneonis	Dacinae
37	Bactrocera_umbrosa	0.524	0.551	0.950998185117967	ns	Bactrocera_umbrosa	Dacinae
37	Bactrocera_zonata	0.509	0.537	0.947858472998138	ns	Bactrocera_zonata	Dacinae
37	Carpomya_incompleta	0.482	0.512	0.94140625	ns	Carpomya_incompleta	Trypetinae
37	Carpomya_vesuviana	0.504	0.538	0.936802973977695	ns	Carpomya_vesuviana	Trypetinae
37	Ceratitis_capitata	0.476	0.510	0.933333333333333	ns	Ceratitis_capitata	Dacinae
37	Ceratitis_fasciventris	0.467	0.508	0.919291338582677	ns	Ceratitis_fasciventris	Dacinae
37	Ceratitis_quilicii	0.465	0.496	0.9375	ns	Ceratitis_quilicii	Dacinae
37	Ceratitis_rosa	0.472	0.510	0.925490196078431	ns	Ceratitis_rosa	Dacinae
37	Dacus_bivittatus	0.465	0.526	0.884030418250951	ns	Dacus_bivittatus	Dacinae
37	Dacus_conopsoides	0.477	0.534	0.893258426966292	ns	Dacus_conopsoides	Dacinae
37	Dacus_longicornis	0.472	0.537	0.878957169459963	ns	Dacus_longicornis	Dacinae
37	Dacus_trimacula	0.507	0.544	0.931985294117647	ns	Dacus_trimacula	Dacinae
37	Dacus_vijaysegarani	0.510	0.546	0.934065934065934	ns	Dacus_vijaysegarani	Dacinae
37	Dacus_axanus	0.498	0.519	0.959537572254335	ns	Dacus_axanus	Dacinae
37	Dacus_haikouenis	0.492	0.527	0.933586337760911	ns	Dacus_haikouenis	Dacinae
37	Euleia_heraclei	0.464	0.491	0.945010183299389	ns	Euleia_heraclei	Trypetinae
37	Felderimyia_fuscipennis	0.476	0.532	0.894736842105263	ns	Felderimyia_fuscipennis	Phytalmiinae
37	Merzomyia_westermanni	0.493	0.527	0.935483870967742	ns	Merzomyia_westermanni	Tephritinae
37	Procecidochares_utilis	0.470	0.499	0.94188376753507	ns	Procecidochares_utilis	Tephritinae
37	Rhagoletis_cerasi	0.479	0.519	0.922928709055877	ns	Rhagoletis_cerasi	Trypetinae
37	Rhagoletis_batava	0.460	0.497	0.925553319919517	ns	Rhagoletis_batava	Trypetinae
37	Rhagoletis_completa	0.471	0.514	0.916342412451362	ns	Rhagoletis_completa	Trypetinae
37	Rhagoletis_pomonella	0.451	0.493	0.914807302231237	ns	Rhagoletis_pomonella	Trypetinae
37	Rhagoletis_zephyria	0.447	0.487	0.917864476386037	ns	Rhagoletis_zephyria	Trypetinae
37	Tephritis_femoralis	0.498	0.522	0.954022988505747	ns	Tephritis_femoralis	Tephritinae
37	Tephritis_californica	0.499	0.527	0.946869070208729	ns	Tephritis_californica	Tephritinae
37	Zeugodacus_cilifer	0.488	0.530	0.920754716981132	ns	Zeugodacus_cilifer	Dacinae
37	Zeugodacus_cucurbitae	0.477	0.534	0.893258426966292	ns	Zeugodacus_cucurbitae	Dacinae
37	Zeugodacus_proprediaphora	0.515	0.542	0.950184501845018	ns	Zeugodacus_proprediaphora	Dacinae
37	Zeugodacus_scutellaris	0.489	0.510	0.958823529411765	ns	Zeugodacus_scutellaris	Dacinae
37	Zeugodacus_strigifinis	0.503	0.527	0.954459203036053	ns	Zeugodacus_strigifinis	Dacinae
38	Acidiella_diversa	0.431	0.446	0.966367713004484	ns	Acidiella_diversa	Trypetinae
[truncated: 53 more rows]
