# Supplementary material for: Mitochondrial Genome Variations and Possible Adaptive Implications in Some Tephritid Flies (Diptera, Tephritidae)
Source: Int J Mol Sci. 2025 Jun 10;26(12):5560. doi: 10.3390/ijms26125560 (PMC12193529; doi:10.3390/ijms26125560)
Supplement: Supplementary file 1 [file ijms-26-05560-s001.zip › Supplementary Table S7.xlsx]

## Sheet: KaKs_per_PCG
Sp	Gene	Ka/Ks
A_diversa	ATP6	0.147059
A_fraterculus	ATP6	0.129782
B_arecae	ATP6	0.105618
B_biguttula	ATP6	0.0611497
B_carambolae	ATP6	0.117415
B_correcta	ATP6	0.106808
B_dorsalis	ATP6	0.113649
B_frauenfeldi	ATP6	0.125408
B_latifrons	ATP6	0.0702412
B_limbifera	ATP6	0.0752699
B_melastomatos	ATP6	0.104941
B_minax	ATP6	0.0339453
B_neohumeralis	ATP6	0.0903559
B_oleae	ATP6	0.073249
B_ritsemai	ATP6	0.0842596
B_rubigina	ATP6	0.102527
B_ruiliensis	ATP6	0.11406
B_thailandica	ATP6	0.11406
B_tryoni	ATP6	0.0862655
B_tsuneonis	ATP6	n.a
B_umbrosa	ATP6	0.0577483
B_zonata	ATP6	0.10956
C_incompleta	ATP6	0.167763
C_vesuviana	ATP6	0.137983
C_capitata	ATP6	0.169129
C_fasciventris	ATP6	0.147068
C_quilicii	ATP6	0.16172
C_rosa	ATP6	0.150572
D_axanus	ATP6	0.0656341
D_bivittatus	ATP6	0.0710951
D_conopsoides	ATP6	0.0358562
D_haikouenis	ATP6	0.114136
D_longicornis	ATP6	0.0340307
D_trimacula	ATP6	0.083622
D_vijaysegarani	ATP6	0.0913285
E_heraclei	ATP6	0.2081
F_fuscipennis	ATP6	0.0734827
M_westermanni	ATP6	0.161075
P_utilis	ATP6	0.237552
R_batava	ATP6	0.124854
R_cerasi	ATP6	0.150417
R_completa	ATP6	0.137374
R_pomonella	ATP6	0.132594
R_zephyria	ATP6	0.139433
T_californica	ATP6	0.27421
T_femoralis	ATP6	0.29201
Z_cilifer	ATP6	0.0851828
Z_cucurbitae	ATP6	0.0570419
Z_diaphorus	ATP6	0.109868
Z_proprediaphora	ATP6	0.0904439
Z_scutellaris	ATP6	0.100799
Z_scutellatus	ATP6	0.0880639
Z_strigifinis	ATP6	0.104119
Z_tau	ATP6	0.0742805
A_diversa	ATP8	0.894786
A_fraterculus	ATP8	0.469547
B_arecae	ATP8	0.313019
B_biguttula	ATP8	0.476165
B_carambolae	ATP8	0.318327
B_correcta	ATP8	0.396633
B_dorsalis	ATP8	0.359955
B_frauenfeldi	ATP8	0.455868
B_latifrons	ATP8	0.238306
B_limbifera	ATP8	0.285269
B_melastomatos	ATP8	0.301862
B_minax	ATP8	0.198858
B_neohumeralis	ATP8	0.256377
B_oleae	ATP8	0.422495
B_ritsemai	ATP8	0.369952
B_rubigina	ATP8	0.301862
B_ruiliensis	ATP8	0.359955
B_thailandica	ATP8	0.359955
B_tryoni	ATP8	0.221953
B_tsuneonis	ATP8	0.195619
B_umbrosa	ATP8	0.42005
B_zonata	ATP8	0.422495
C_incompleta	ATP8	0.450606
C_vesuviana	ATP8	0.341651
C_capitata	ATP8	0.479292
C_fasciventris	ATP8	0.388279
C_quilicii	ATP8	0.388279
C_rosa	ATP8	0.353762
D_axanus	ATP8	0.575458
D_bivittatus	ATP8	0.422059
D_conopsoides	ATP8	0.477791
D_haikouenis	ATP8	0.340127
D_longicornis	ATP8	0.477791
D_trimacula	ATP8	0.363323
D_vijaysegarani	ATP8	0.391943
E_heraclei	ATP8	0.756068
F_fuscipennis	ATP8	0.260767
M_westermanni	ATP8	1.0479
P_utilis	ATP8	1.55947
R_batava	ATP8	0.686768
R_cerasi	ATP8	0.711233
R_completa	ATP8	0.569213
R_pomonella	ATP8	0.730726
R_zephyria	ATP8	0.58013
T_californica	ATP8	1.31933
T_femoralis	ATP8	1.03436
Z_cilifer	ATP8	0.537551
Z_cucurbitae	ATP8	0.322506
Z_diaphorus	ATP8	0.620504
Z_proprediaphora	ATP8	0.449055
Z_scutellaris	ATP8	0.383865
Z_scutellatus	ATP8	0.486429
Z_strigifinis	ATP8	0.38643
Z_tau	ATP8	0.309191
A_diversa	COX1	0.0696783
A_fraterculus	COX1	0.0616925
B_arecae	COX1	0.0308382
B_biguttula	COX1	0.0447796
B_carambolae	COX1	0.0450698
B_correcta	COX1	0.0348254
B_dorsalis	COX1	0.0482319
B_frauenfeldi	COX1	0.0422447
B_latifrons	COX1	0.0306165
B_limbifera	COX1	0.0439866
B_melastomatos	COX1	0.0444918
B_minax	COX1	n.a
B_neohumeralis	COX1	0.0379395
B_oleae	COX1	0.0362082
B_ritsemai	COX1	0.033365
B_rubigina	COX1	0.0466917
B_ruiliensis	COX1	0.0423862
B_thailandica	COX1	0.0423862
B_tryoni	COX1	0.0361611
B_tsuneonis	COX1	0.0125313
B_umbrosa	COX1	0.0243106
B_zonata	COX1	0.0382229
C_incompleta	COX1	0.0534255
C_vesuviana	COX1	0.0566875
C_capitata	COX1	0.0559878
C_fasciventris	COX1	0.0533865
C_quilicii	COX1	0.0574417
C_rosa	COX1	0.0530722
D_axanus	COX1	0.0350117
D_bivittatus	COX1	0.0386177
D_conopsoides	COX1	0.0364389
D_haikouenis	COX1	0.0502176
D_longicornis	COX1	0.0378007
D_trimacula	COX1	0.0360811
D_vijaysegarani	COX1	0.037485
E_heraclei	COX1	0.0706811
F_fuscipennis	COX1	0.0473005
M_westermanni	COX1	0.103531
P_utilis	COX1	0.121712
R_batava	COX1	0.070582
R_cerasi	COX1	0.0681484
R_completa	COX1	0.0650107
R_pomonella	COX1	0.0575886
R_zephyria	COX1	0.0594919
T_californica	COX1	0.0839781
T_femoralis	COX1	0.0825704
Z_cilifer	COX1	0.0589288
Z_cucurbitae	COX1	0.0388097
Z_diaphorus	COX1	0.0338497
Z_proprediaphora	COX1	0.0324169
Z_scutellaris	COX1	0.0355971
Z_scutellatus	COX1	0.0265739
Z_strigifinis	COX1	0.0376333
Z_tau	COX1	0.0420427
A_diversa	COX2	0.192331
A_fraterculus	COX2	0.107295
B_arecae	COX2	0.0684677
B_biguttula	COX2	0.0807372
B_carambolae	COX2	0.0969234
B_correcta	COX2	0.0785605
B_dorsalis	COX2	0.0922683
B_frauenfeldi	COX2	0.0885947
B_latifrons	COX2	0.0599614
B_limbifera	COX2	0.0813439
B_melastomatos	COX2	0.0836059
B_minax	COX2	0.0473353
B_neohumeralis	COX2	0.0718646
B_oleae	COX2	0.0807582
B_ritsemai	COX2	0.0653567
B_rubigina	COX2	0.0836059
B_ruiliensis	COX2	0.0927888
B_thailandica	COX2	0.0927888
B_tryoni	COX2	0.0700505
B_tsuneonis	COX2	0.0460126
B_umbrosa	COX2	0.0423462
B_zonata	COX2	0.07839
C_incompleta	COX2	0.159076
C_vesuviana	COX2	0.150668
C_capitata	COX2	0.14165
C_fasciventris	COX2	0.163838
C_quilicii	COX2	0.160312
C_rosa	COX2	0.167286
D_axanus	COX2	0.0982874
D_bivittatus	COX2	0.0910801
D_conopsoides	COX2	0.0700468
D_haikouenis	COX2	0.0964303
D_longicornis	COX2	0.0680067
D_trimacula	COX2	0.0775578
D_vijaysegarani	COX2	0.0815977
E_heraclei	COX2	0.175807
F_fuscipennis	COX2	0.0407793
M_westermanni	COX2	0.228326
P_utilis	COX2	0.188711
R_batava	COX2	0.144258
R_cerasi	COX2	0.125668
R_completa	COX2	0.158051
R_pomonella	COX2	0.115829
R_zephyria	COX2	0.108141
T_californica	COX2	0.202916
T_femoralis	COX2	0.214549
Z_cilifer	COX2	0.0683515
Z_cucurbitae	COX2	0.0862973
Z_diaphorus	COX2	0.092108
Z_proprediaphora	COX2	0.0755598
Z_scutellaris	COX2	0.0855008
Z_scutellatus	COX2	0.0726888
Z_strigifinis	COX2	0.0977645
Z_tau	COX2	0.102353
A_diversa	COX3	0.11683
A_fraterculus	COX3	0.0776884
B_arecae	COX3	0.0566797
B_biguttula	COX3	0.0588468
B_carambolae	COX3	0.0690952
B_correcta	COX3	0.0702546
B_dorsalis	COX3	0.0693314
B_frauenfeldi	COX3	0.0806566
B_latifrons	COX3	0.0477683
B_limbifera	COX3	0.0668487
B_melastomatos	COX3	0.0798401
B_minax	COX3	0.065493
B_neohumeralis	COX3	0.0557246
B_oleae	COX3	0.0615903
B_ritsemai	COX3	0.0550467
B_rubigina	COX3	0.0745349
B_ruiliensis	COX3	0.0711292
B_thailandica	COX3	0.0711292
B_tryoni	COX3	0.0545421
B_tsuneonis	COX3	0.0415187
B_umbrosa	COX3	0.0638318
B_zonata	COX3	0.0614107
C_incompleta	COX3	0.0718535
C_vesuviana	COX3	0.0740072
C_capitata	COX3	0.0996945
C_fasciventris	COX3	0.0935968
C_quilicii	COX3	0.0840275
C_rosa	COX3	0.094133
D_axanus	COX3	0.0686311
D_bivittatus	COX3	0.0748003
D_conopsoides	COX3	0.0668605
D_haikouenis	COX3	0.0666904
D_longicornis	COX3	0.0634233
D_trimacula	COX3	0.0730015
D_vijaysegarani	COX3	0.0695529
E_heraclei	COX3	0.115207
F_fuscipennis	COX3	0.0407125
M_westermanni	COX3	0.118683
P_utilis	COX3	0.216307
R_batava	COX3	0.0834354
R_cerasi	COX3	0.100827
R_completa	COX3	0.104384
R_pomonella	COX3	0.0995467
R_zephyria	COX3	0.0858647
T_californica	COX3	0.143524
T_femoralis	COX3	0.156709
Z_cilifer	COX3	0.0761621
Z_cucurbitae	COX3	0.055173
Z_diaphorus	COX3	0.0901861
Z_proprediaphora	COX3	0.0931668
Z_scutellaris	COX3	0.094647
Z_scutellatus	COX3	0.0721994
Z_strigifinis	COX3	0.0763254
Z_tau	COX3	0.0572917
A_diversa	CYTB	0.135163
A_fraterculus	CYTB	0.0994475
B_arecae	CYTB	0.0492559
B_biguttula	CYTB	0.0733138
B_carambolae	CYTB	0.0572253
B_correcta	CYTB	0.0636205
B_dorsalis	CYTB	0.0565442
B_frauenfeldi	CYTB	0.0600054
B_latifrons	CYTB	0.0640147
B_limbifera	CYTB	0.0526912
B_melastomatos	CYTB	0.0675781
B_minax	CYTB	n.a
B_neohumeralis	CYTB	0.0361187
B_oleae	CYTB	0.0754039
B_ritsemai	CYTB	0.0483044
B_rubigina	CYTB	0.0685964
B_ruiliensis	CYTB	0.0613051
B_thailandica	CYTB	0.0613051
B_tryoni	CYTB	0.0407612
B_tsuneonis	CYTB	n.a
B_umbrosa	CYTB	0.0373978
B_zonata	CYTB	0.0655226
C_incompleta	CYTB	0.117832
C_vesuviana	CYTB	0.103577
C_capitata	CYTB	0.116259
C_fasciventris	CYTB	0.10693
C_quilicii	CYTB	0.120194
C_rosa	CYTB	0.118169
D_axanus	CYTB	0.0842061
D_bivittatus	CYTB	0.0562203
D_conopsoides	CYTB	0.0474498
D_haikouenis	CYTB	0.0668917
D_longicornis	CYTB	0.043172
D_trimacula	CYTB	0.0679031
D_vijaysegarani	CYTB	0.0722625
E_heraclei	CYTB	0.126328
F_fuscipennis	CYTB	0.0823932
M_westermanni	CYTB	0.149053
P_utilis	CYTB	0.202239
R_batava	CYTB	0.0975817
R_cerasi	CYTB	0.0884693
R_completa	CYTB	0.0996281
R_pomonella	CYTB	0.0916001
R_zephyria	CYTB	0.092929
T_californica	CYTB	0.143746
T_femoralis	CYTB	0.154734
Z_cilifer	CYTB	0.070657
Z_cucurbitae	CYTB	0.0736463
Z_diaphorus	CYTB	0.0889315
Z_proprediaphora	CYTB	0.0912736
Z_scutellaris	CYTB	0.0731521
Z_scutellatus	CYTB	0.0665238
Z_strigifinis	CYTB	0.0687285
Z_tau	CYTB	0.0786482
A_diversa	ND1	1.06971
A_fraterculus	ND1	0.836313
B_arecae	ND1	0.856085
B_biguttula	ND1	0.817795
B_carambolae	ND1	0.75579
B_correcta	ND1	0.906357
B_dorsalis	ND1	0.78542
B_frauenfeldi	ND1	0.804898
B_latifrons	ND1	0.795378
B_limbifera	ND1	0.867799
B_melastomatos	ND1	0.879461
B_minax	ND1	0.850763
B_neohumeralis	ND1	0.613541
B_oleae	ND1	0.833277
B_ritsemai	ND1	1.00472
B_rubigina	ND1	1.02448
B_ruiliensis	ND1	0.850763
B_thailandica	ND1	0.71931
B_tryoni	ND1	0.753221
B_tsuneonis	ND1	0.767021
B_umbrosa	ND1	0.741264
B_zonata	ND1	0.867246
C_incompleta	ND1	0.76602
C_vesuviana	ND1	0.712237
C_capitata	ND1	0.848357
C_fasciventris	ND1	0.918315
C_quilicii	ND1	0.926494
C_rosa	ND1	0.935414
D_axanus	ND1	0.851943
D_bivittatus	ND1	0.858454
D_conopsoides	ND1	0.846267
D_haikouenis	ND1	0.794463
D_longicornis	ND1	0.753313
D_trimacula	ND1	0.73348
D_vijaysegarani	ND1	0.811566
E_heraclei	ND1	0.776947
F_fuscipennis	ND1	0.918696
M_westermanni	ND1	0.848312
P_utilis	ND1	1.02967
R_batava	ND1	1.05603
R_cerasi	ND1	1.07916
R_completa	ND1	1.01057
R_pomonella	ND1	0.995635
R_zephyria	ND1	1.0359
T_californica	ND1	0.92344
T_femoralis	ND1	0.891253
Z_cilifer	ND1	0.865191
Z_cucurbitae	ND1	1.07328
Z_diaphorus	ND1	1.13885
Z_proprediaphora	ND1	0.824681
Z_scutellaris	ND1	0.791831
Z_scutellatus	ND1	0.707753
Z_strigifinis	ND1	0.778021
Z_tau	ND1	0.761155
A_diversa	ND2	0.536207
A_fraterculus	ND2	0.44947
B_arecae	ND2	0.185038
B_biguttula	ND2	0.211066
B_carambolae	ND2	0.23601
B_correcta	ND2	0.240016
B_dorsalis	ND2	0.220398
B_frauenfeldi	ND2	0.242686
B_latifrons	ND2	0.203944
B_limbifera	ND2	0.242816
B_melastomatos	ND2	0.293029
B_minax	ND2	0.11136
B_neohumeralis	ND2	0.177179
B_oleae	ND2	0.21344
B_ritsemai	ND2	0.204492
B_rubigina	ND2	0.298235
B_ruiliensis	ND2	0.210324
B_thailandica	ND2	0.210324
B_tryoni	ND2	0.177179
B_tsuneonis	ND2	0.122067
B_umbrosa	ND2	0.170556
B_zonata	ND2	0.264605
C_incompleta	ND2	0.401758
C_vesuviana	ND2	0.43229
C_capitata	ND2	0.508109
C_fasciventris	ND2	0.462298
C_quilicii	ND2	0.509312
C_rosa	ND2	0.521712
D_axanus	ND2	0.303678
D_bivittatus	ND2	0.258078
D_conopsoides	ND2	0.28596
D_haikouenis	ND2	0.226921
D_longicornis	ND2	0.291132
D_trimacula	ND2	0.24075
D_vijaysegarani	ND2	0.272117
E_heraclei	ND2	0.685396
F_fuscipennis	ND2	0.314787
M_westermanni	ND2	0.530197
P_utilis	ND2	0.564133
R_batava	ND2	0.590281
R_cerasi	ND2	0.342425
R_completa	ND2	0.44536
R_pomonella	ND2	0.506423
R_zephyria	ND2	0.515212
T_californica	ND2	0.861307
T_femoralis	ND2	0.817308
Z_cilifer	ND2	0.287668
Z_cucurbitae	ND2	0.241885
Z_diaphorus	ND2	0.326851
Z_proprediaphora	ND2	0.283173
Z_scutellaris	ND2	0.276591
Z_scutellatus	ND2	0.248337
Z_strigifinis	ND2	0.236263
Z_tau	ND2	0.272875
A_diversa	ND3	0.22231
A_fraterculus	ND3	0.134792
B_arecae	ND3	0.0979284
B_biguttula	ND3	0.18231
B_carambolae	ND3	0.131404
B_correcta	ND3	0.173163
B_dorsalis	ND3	0.147182
B_frauenfeldi	ND3	0.196287
B_latifrons	ND3	0.134155
B_limbifera	ND3	0.147536
B_melastomatos	ND3	0.132312
B_minax	ND3	n.a
B_neohumeralis	ND3	0.102618
B_oleae	ND3	0.151322
B_ritsemai	ND3	0.129473
B_rubigina	ND3	0.148186
B_ruiliensis	ND3	0.175731
B_thailandica	ND3	0.175731
B_tryoni	ND3	0.11058
B_tsuneonis	ND3	n.a
B_umbrosa	ND3	0.0957048
B_zonata	ND3	0.120018
C_incompleta	ND3	0.232509
C_vesuviana	ND3	0.257371
C_capitata	ND3	0.301408
C_fasciventris	ND3	0.212027
C_quilicii	ND3	0.216001
C_rosa	ND3	0.213999
D_axanus	ND3	0.147004
D_bivittatus	ND3	0.100542
D_conopsoides	ND3	0.125399
D_haikouenis	ND3	0.110198
D_longicornis	ND3	0.117643
D_trimacula	ND3	0.122324
D_vijaysegarani	ND3	0.14949
E_heraclei	ND3	0.224599
F_fuscipennis	ND3	0.132711
M_westermanni	ND3	0.176996
P_utilis	ND3	0.309633
R_batava	ND3	0.329785
R_cerasi	ND3	0.190417
R_completa	ND3	0.244263
R_pomonella	ND3	0.254318
R_zephyria	ND3	0.233361
T_californica	ND3	0.264814
T_femoralis	ND3	0.206349
Z_cilifer	ND3	0.122471
Z_cucurbitae	ND3	0.117519
Z_diaphorus	ND3	0.112545
Z_proprediaphora	ND3	0.124196
Z_scutellaris	ND3	0.111313
Z_scutellatus	ND3	0.133949
Z_strigifinis	ND3	0.142549
Z_tau	ND3	0.143118
A_diversa	ND4	1.23275
A_fraterculus	ND4	1.14591
B_arecae	ND4	1.0922
B_biguttula	ND4	1.09958
B_carambolae	ND4	1.0239
B_correcta	ND4	1.01347
B_dorsalis	ND4	1.12864
B_frauenfeldi	ND4	0.964495
B_latifrons	ND4	1.0791
B_limbifera	ND4	1.28268
B_melastomatos	ND4	1.21947
B_minax	ND4	1.16137
B_neohumeralis	ND4	1.14464
B_oleae	ND4	1.14019
B_ritsemai	ND4	1.13448
B_rubigina	ND4	1.12733
B_ruiliensis	ND4	1.23576
B_thailandica	ND4	0.993814
B_tryoni	ND4	1.19467
B_tsuneonis	ND4	0.9379
B_umbrosa	ND4	0.999558
B_zonata	ND4	1.14259
C_incompleta	ND4	1.12903
C_vesuviana	ND4	1.29928
C_capitata	ND4	0.911093
C_fasciventris	ND4	1.17099
C_quilicii	ND4	1.29072
C_rosa	ND4	1.17495
D_axanus	ND4	1.1531
D_bivittatus	ND4	1.0295
D_conopsoides	ND4	1.02053
D_haikouenis	ND4	1.20969
D_longicornis	ND4	1.12351
D_trimacula	ND4	1.13636
D_vijaysegarani	ND4	1.07973
E_heraclei	ND4	1.19981
F_fuscipennis	ND4	1.30701
M_westermanni	ND4	1.22517
P_utilis	ND4	1.0267
R_batava	ND4	1.20236
R_cerasi	ND4	0.995449
R_completa	ND4	1.14378
R_pomonella	ND4	1.47055
R_zephyria	ND4	1.11748
T_californica	ND4	1.37746
T_femoralis	ND4	1.33064
Z_cilifer	ND4	1.32412
Z_cucurbitae	ND4	0.94897
Z_diaphorus	ND4	1.05682
Z_proprediaphora	ND4	1.17209
Z_scutellaris	ND4	1.08749
Z_scutellatus	ND4	1.2669
Z_strigifinis	ND4	1.17266
Z_tau	ND4	1.1593
A_diversa	ND4L	1.45952
A_fraterculus	ND4L	1.33386
B_arecae	ND4L	1.32346
B_biguttula	ND4L	1.42276
B_carambolae	ND4L	1.31507
B_correcta	ND4L	1.25596
B_dorsalis	ND4L	1.33144
B_frauenfeldi	ND4L	1.26881
B_latifrons	ND4L	1.36538
B_limbifera	ND4L	1.24504
B_melastomatos	ND4L	1.31458
B_minax	ND4L	1.49352
B_neohumeralis	ND4L	1.32673
B_oleae	ND4L	1.31507
B_ritsemai	ND4L	1.42544
B_rubigina	ND4L	1.33518
B_ruiliensis	ND4L	1.54014
B_thailandica	ND4L	1.29697
B_tryoni	ND4L	1.39847
B_tsuneonis	ND4L	1.44328
B_umbrosa	ND4L	1.29697
B_zonata	ND4L	1.35619
C_incompleta	ND4L	1.43089
C_vesuviana	ND4L	1.3647
C_capitata	ND4L	1.36693
C_fasciventris	ND4L	1.38647
C_quilicii	ND4L	1.35228
C_rosa	ND4L	1.6274
D_axanus	ND4L	1.27071
D_bivittatus	ND4L	1.23166
D_conopsoides	ND4L	1.37041
D_haikouenis	ND4L	1.33457
D_longicornis	ND4L	1.67761
D_trimacula	ND4L	1.75072
D_vijaysegarani	ND4L	1.67746
E_heraclei	ND4L	1.6707
F_fuscipennis	ND4L	1.36499
M_westermanni	ND4L	1.42771
P_utilis	ND4L	1.4442
R_batava	ND4L	2.01385
R_cerasi	ND4L	1.87964
R_completa	ND4L	1.40051
R_pomonella	ND4L	1.84409
R_zephyria	ND4L	2.08453
T_californica	ND4L	1.44774
T_femoralis	ND4L	1.99882
Z_cilifer	ND4L	1.95256
Z_cucurbitae	ND4L	1.44504
Z_diaphorus	ND4L	1.51427
Z_proprediaphora	ND4L	1.55603
Z_scutellaris	ND4L	1.52137
Z_scutellatus	ND4L	1.39279
Z_strigifinis	ND4L	1.37272
Z_tau	ND4L	1.20132
A_diversa	ND5	1.08987
A_fraterculus	ND5	0.985777
B_arecae	ND5	0.983092
B_biguttula	ND5	0.968103
B_carambolae	ND5	1.01232
B_correcta	ND5	0.932135
B_dorsalis	ND5	1.06479
B_frauenfeldi	ND5	1.00522
B_latifrons	ND5	0.990643
B_limbifera	ND5	0.984737
B_melastomatos	ND5	1.06997
B_minax	ND5	0.977672
B_neohumeralis	ND5	0.860053
B_oleae	ND5	1.0469
B_ritsemai	ND5	0.974183
B_rubigina	ND5	1.03459
B_ruiliensis	ND5	0.974674
B_thailandica	ND5	0.971694
B_tryoni	ND5	1.06049
B_tsuneonis	ND5	0.920795
B_umbrosa	ND5	0.967579
B_zonata	ND5	1.06905
C_incompleta	ND5	0.974365
C_vesuviana	ND5	1.07371
C_capitata	ND5	0.914148
C_fasciventris	ND5	0.924064
C_quilicii	ND5	0.969764
C_rosa	ND5	1.01032
D_axanus	ND5	0.991733
D_bivittatus	ND5	0.977536
D_conopsoides	ND5	0.967041
D_haikouenis	ND5	0.999502
D_longicornis	ND5	0.986138
D_trimacula	ND5	0.962698
D_vijaysegarani	ND5	0.966764
E_heraclei	ND5	1.00806
F_fuscipennis	ND5	0.947633
M_westermanni	ND5	1.05661
P_utilis	ND5	0.941157
R_batava	ND5	0.991225
R_cerasi	ND5	0.96394
R_completa	ND5	1.12244
R_pomonella	ND5	0.955887
R_zephyria	ND5	0.991955
T_californica	ND5	0.911572
T_femoralis	ND5	0.98605
Z_cilifer	ND5	0.988879
Z_cucurbitae	ND5	1.0146
Z_diaphorus	ND5	1.17913
Z_proprediaphora	ND5	0.939031
Z_scutellaris	ND5	0.920981
Z_scutellatus	ND5	1.07024
Z_strigifinis	ND5	1.05932
Z_tau	ND5	0.986767
A_diversa	ND6	0.643636
A_fraterculus	ND6	0.464994
B_arecae	ND6	0.306397
B_biguttula	ND6	0.308584
B_carambolae	ND6	0.373547
B_correcta	ND6	0.237428
B_dorsalis	ND6	0.371039
B_frauenfeldi	ND6	0.467098
B_latifrons	ND6	0.197193
B_limbifera	ND6	0.375666
B_melastomatos	ND6	0.403255
B_minax	ND6	0.114247
B_neohumeralis	ND6	0.328876
B_oleae	ND6	0.308584
B_ritsemai	ND6	0.231093
B_rubigina	ND6	0.393867
B_ruiliensis	ND6	0.341519
B_thailandica	ND6	0.341519
B_tryoni	ND6	0.324494
B_tsuneonis	ND6	0.0850267
B_umbrosa	ND6	0.190747
B_zonata	ND6	0.267611
C_incompleta	ND6	0.585097
C_vesuviana	ND6	0.480982
C_capitata	ND6	0.469926
C_fasciventris	ND6	0.393675
C_quilicii	ND6	0.395914
C_rosa	ND6	0.370197
D_axanus	ND6	0.278659
D_bivittatus	ND6	0.359395
D_conopsoides	ND6	0.318143
D_haikouenis	ND6	0.287826
D_longicornis	ND6	0.343186
D_trimacula	ND6	0.305889
D_vijaysegarani	ND6	0.323428
E_heraclei	ND6	0.625546
F_fuscipennis	ND6	0.351583
M_westermanni	ND6	0.628458
P_utilis	ND6	0.575174
R_batava	ND6	0.516272
R_cerasi	ND6	0.479057
R_completa	ND6	0.380481
R_pomonella	ND6	0.570484
R_zephyria	ND6	0.588081
T_californica	ND6	0.774694
T_femoralis	ND6	0.61095
Z_cilifer	ND6	0.404021
Z_cucurbitae	ND6	0.29134
Z_diaphorus	ND6	0.383082
Z_proprediaphora	ND6	0.459482
Z_scutellaris	ND6	0.451909
Z_scutellatus	ND6	0.344113
Z_strigifinis	ND6	0.29675
Z_tau	ND6	0.325634

## Sheet: ATP6
Seq 1	Seq 2	SynDif	SynPos	Ks	NSynDif	NSynPos	Ka	Ka/Ks
D_melanogaster	A_diversa	65.42	154.17	0.6256	44.58	514.83	0.092	0.147059
D_melanogaster	A_fraterculus	67.25	155.33	0.6457	40.75	513.67	0.0838	0.129782
D_melanogaster	B_arecae	76.75	157.5	0.7868	40.25	511.5	0.0831	0.105618
D_melanogaster	B_biguttula	98.25	158.67	1.3099	38.75	510.33	0.0801	0.0611497
D_melanogaster	B_carambolae	74.42	158.83	0.735	41.58	510.17	0.0863	0.117415
D_melanogaster	B_correcta	72.92	158.17	0.7153	37.08	510.83	0.0764	0.106808
D_melanogaster	B_dorsalis	74.92	158.17	0.7488	41.08	510.83	0.0851	0.113649
D_melanogaster	B_frauenfeldi	67.92	157.33	0.6427	39.08	511.67	0.0806	0.125408
D_melanogaster	B_latifrons	97.75	159.17	1.2813	43.25	509.83	0.09	0.0702412
D_melanogaster	B_limbifera	89.17	158.67	1.0376	37.83	510.33	0.0781	0.0752699
D_melanogaster	B_melastomatos	81.25	158.17	0.8662	43.75	510.83	0.0909	0.104941
D_melanogaster	B_minax	118	158.83	3.4968	56	510.17	0.1187	0.0339453
D_melanogaster	B_neohumeralis	81.92	159	0.871	38.08	510	0.0787	0.0903559
D_melanogaster	B_oleae	92.25	158.5	1.1222	39.75	510.5	0.0822	0.073249
D_melanogaster	B_ritsemai	85.5	159.17	0.9447	38.5	509.83	0.0796	0.0842596
D_melanogaster	B_rubigina	82.25	158.17	0.8866	43.75	510.83	0.0909	0.102527
D_melanogaster	B_ruiliensis	74.92	158.5	0.7461	41.08	510.5	0.0851	0.11406
D_melanogaster	B_thailandica	74.92	158.5	0.7461	41.08	510.5	0.0851	0.11406
D_melanogaster	B_tryoni	83.92	159	0.9123	38.08	510	0.0787	0.0862655
D_melanogaster	B_tsuneonis	132	161	n.a.	48	508	0.101	n.a
D_melanogaster	B_umbrosa	101.75	157.67	1.4771	41.25	511.33	0.0853	0.0577483
D_melanogaster	B_zonata	72.92	158	0.7165	38.08	511	0.0785	0.10956
D_melanogaster	C_incompleta	61.42	155.17	0.5627	45.58	513.83	0.0944	0.167763
D_melanogaster	C_vesuviana	68.92	156.67	0.6624	44.08	512.33	0.0914	0.137983
D_melanogaster	C_capitata	61.08	154.5	0.5617	45.92	514.5	0.095	0.169129
D_melanogaster	C_fasciventris	67.25	155.5	0.6446	45.75	513.5	0.0948	0.147068
D_melanogaster	C_quilicii	63.25	155.5	0.5862	45.75	513.5	0.0948	0.16172
D_melanogaster	C_rosa	66.25	155.5	0.6296	45.75	513.5	0.0948	0.150572
D_melanogaster	D_axanus	93.75	158.33	1.1686	37.25	510.67	0.0767	0.0656341
D_melanogaster	D_bivittatus	88.42	158	1.0282	35.58	511	0.0731	0.0710951
D_melanogaster	D_conopsoides	112.25	159.17	2.114	36.75	509.83	0.0758	0.0358562
D_melanogaster	D_haikouenis	77.92	156.33	0.8192	45.08	512.67	0.0935	0.114136
D_melanogaster	D_longicornis	113.25	159.17	2.2274	36.75	509.83	0.0758	0.0340307
D_melanogaster	D_trimacula	87.92	156.33	1.0392	42.08	512.67	0.0869	0.083622
D_melanogaster	D_vijaysegarani	84.92	157.33	0.9537	42.08	511.67	0.0871	0.0913285
D_melanogaster	E_heraclei	48.42	153.33	0.4099	41.58	515.67	0.0853	0.2081
D_melanogaster	F_fuscipennis	92.75	158.67	1.1336	40.25	510.33	0.0833	0.0734827
D_melanogaster	M_westermanni	74.92	151.17	0.8108	62.08	517.83	0.1306	0.161075
D_melanogaster	P_utilis	58.5	149.67	0.5523	62.5	519.33	0.1312	0.237552
D_melanogaster	R_batava	63.25	153.17	0.5999	36.75	515.83	0.0749	0.124854
D_melanogaster	R_cerasi	58.25	153.83	0.5272	38.75	515.17	0.0793	0.150417
D_melanogaster	R_completa	54.75	155.17	0.4768	32.25	513.83	0.0655	0.137374
D_melanogaster	R_pomonella	66.75	155	0.6403	41.25	514	0.0849	0.132594
D_melanogaster	R_zephyria	68.25	155	0.6634	44.75	514	0.0925	0.139433
D_melanogaster	T_californica	54.42	148.5	0.5029	65.58	520.5	0.1379	0.27421
D_melanogaster	T_femoralis	50.42	149.17	0.4493	62.58	519.83	0.1312	0.29201
D_melanogaster	Z_cilifer	82.92	156.5	0.9192	38.08	512.5	0.0783	0.0851828
D_melanogaster	Z_cucurbitae	91.25	156.17	1.1325	31.75	512.83	0.0646	0.0570419
D_melanogaster	Z_diaphorus	74.58	158.33	0.7418	39.42	510.67	0.0815	0.109868
D_melanogaster	Z_proprediaphora	82.58	157.67	0.8989	39.42	511.33	0.0813	0.0904439
D_melanogaster	Z_scutellaris	77.92	158.33	0.8006	39.08	510.67	0.0807	0.100799
D_melanogaster	Z_scutellatus	84.58	159	0.9266	39.42	510	0.0816	0.0880639
D_melanogaster	Z_strigifinis	76.25	156.5	0.7866	39.75	512.5	0.0819	0.104119
D_melanogaster	Z_tau	86.25	157.17	0.9868	35.75	511.83	0.0733	0.0742805

## Sheet: ATP8
Seq 1	Seq 2	SynDif	SynPos	Ks	NSynDif	NSynPos	Ka	Ka/Ks
D_melanogaster	A_diversa	7.5	28.5	0.3241	28.5	118.5	0.29	0.894786
D_melanogaster	A_fraterculus	14.58	30.33	0.7684	33.42	116.67	0.3608	0.469547
D_melanogaster	B_arecae	17.58	30.83	1.0715	31.42	116.17	0.3354	0.313019
D_melanogaster	B_biguttula	14.25	30.33	0.7384	32.75	116.67	0.3516	0.476165
D_melanogaster	B_carambolae	16.75	30.33	0.9996	30.25	116.67	0.3182	0.318327
D_melanogaster	B_correcta	15.25	30	0.8494	31.75	117	0.3369	0.396633
D_melanogaster	B_dorsalis	15.75	30.33	0.884	30.25	116.67	0.3182	0.359955
D_melanogaster	B_frauenfeldi	13.75	29.67	0.7217	31.25	117.33	0.329	0.455868
D_melanogaster	B_latifrons	19.42	31.33	1.3126	29.58	115.67	0.3128	0.238306
D_melanogaster	B_limbifera	16.5	29.5	1.0271	28.5	117.5	0.293	0.285269
D_melanogaster	B_melastomatos	16.25	29.67	0.9829	28.75	117.33	0.2967	0.301862
D_melanogaster	B_minax	20.67	30.83	1.6811	31.33	116.17	0.3343	0.198858
D_melanogaster	B_neohumeralis	18.25	30.33	1.2154	29.75	116.67	0.3116	0.256377
D_melanogaster	B_oleae	15.25	30.33	0.8322	32.75	116.67	0.3516	0.422495
D_melanogaster	B_ritsemai	16	30.17	0.9212	32	116.83	0.3408	0.369952
D_melanogaster	B_rubigina	16.25	29.67	0.9829	28.75	117.33	0.2967	0.301862
D_melanogaster	B_ruiliensis	15.75	30.33	0.884	30.25	116.67	0.3182	0.359955
D_melanogaster	B_thailandica	15.75	30.33	0.884	30.25	116.67	0.3182	0.359955
D_melanogaster	B_tryoni	19.25	30.33	1.4039	29.75	116.67	0.3116	0.221953
D_melanogaster	B_tsuneonis	20.67	30.17	1.8352	33.33	116.83	0.359	0.195619
D_melanogaster	B_umbrosa	15.33	31	0.808	31.67	116	0.3394	0.42005
D_melanogaster	B_zonata	15.25	30.33	0.8322	32.75	116.67	0.3516	0.422495
D_melanogaster	C_incompleta	12.92	30.67	0.6185	27.08	116.33	0.2787	0.450606
D_melanogaster	C_vesuviana	15.92	30	0.9217	30.08	117	0.3149	0.341651
D_melanogaster	C_capitata	12.25	29.17	0.6157	28.75	117.83	0.2951	0.479292
D_melanogaster	C_fasciventris	13.5	29.17	0.7201	27.5	117.83	0.2796	0.388279
D_melanogaster	C_quilicii	13.5	29.17	0.7201	27.5	117.83	0.2796	0.388279
D_melanogaster	C_rosa	14.5	29	0.824	28.5	118	0.2915	0.353762
D_melanogaster	D_axanus	14.08	30	0.7375	37.92	117	0.4244	0.575458
D_melanogaster	D_bivittatus	15.5	30.33	0.8577	33.5	116.67	0.362	0.422059
D_melanogaster	D_conopsoides	15.42	30.83	0.824	35.58	116.17	0.3937	0.477791
D_melanogaster	D_haikouenis	16.58	30.83	0.947	30.42	116.17	0.3221	0.340127
D_melanogaster	D_longicornis	15.42	30.83	0.824	35.58	116.17	0.3937	0.477791
D_melanogaster	D_trimacula	16.25	31	0.9003	30.75	116	0.3271	0.363323
D_melanogaster	D_vijaysegarani	16.58	31.67	0.8986	32.42	115.33	0.3522	0.391943
D_melanogaster	E_heraclei	9.33	29.67	0.4079	29.67	117.33	0.3084	0.756068
D_melanogaster	F_fuscipennis	18.5	31	1.1911	29.5	116	0.3106	0.260767
D_melanogaster	M_westermanni	8	28.17	0.357	35	118.83	0.3741	1.0479
D_melanogaster	P_utilis	6.08	27.33	0.264	37.92	119.67	0.4117	1.55947
D_melanogaster	R_batava	10	28.67	0.4693	31	118.33	0.3223	0.686768
D_melanogaster	R_cerasi	10.75	27.67	0.5475	36.25	119.33	0.3894	0.711233
D_melanogaster	R_completa	12	28.67	0.6126	33	118.33	0.3487	0.569213
D_melanogaster	R_pomonella	11.08	29	0.5344	35.92	118	0.3905	0.730726
D_melanogaster	R_zephyria	12.33	29.83	0.6009	32.67	117.17	0.3486	0.58013
D_melanogaster	T_californica	6	28	0.2524	32	119	0.333	1.31933
D_melanogaster	T_femoralis	7.5	28.17	0.3289	32.5	118.83	0.3402	1.03436
D_melanogaster	Z_cilifer	12.75	30.33	0.6165	31.25	116.67	0.3314	0.537551
D_melanogaster	Z_cucurbitae	16.75	30.5	0.9882	30.25	116.5	0.3187	0.322506
D_melanogaster	Z_diaphorus	11.5	30.67	0.5199	30.5	116.33	0.3226	0.620504
D_melanogaster	Z_proprediaphora	14	30.67	0.7037	30	116.33	0.316	0.449055
D_melanogaster	Z_scutellaris	15.5	30.67	0.8404	30.5	116.33	0.3226	0.383865
D_melanogaster	Z_scutellatus	13.5	30.67	0.6632	30.5	116.33	0.3226	0.486429
D_melanogaster	Z_strigifinis	15.5	29.67	0.8946	32.5	117.33	0.3457	0.38643
D_melanogaster	Z_tau	17.25	30.5	1.0521	30.75	116.5	0.3253	0.309191

## Sheet: COX1
Seq 1	Seq 2	SynDif	SynPos	Ks	NSynDif	NSynPos	Ka	Ka/Ks
D_melanogaster	A_diversa	145.5	352.33	0.5999	46.5	1144.67	0.0418	0.0696783
D_melanogaster	A_fraterculus	149.5	354.67	0.6192	42.5	1142.33	0.0382	0.0616925
D_melanogaster	B_arecae	211	360.33	1.1382	39	1136.67	0.0351	0.0308382
D_melanogaster	B_biguttula	183.17	357.5	0.862	42.83	1139.5	0.0386	0.0447796
D_melanogaster	B_carambolae	181	358.5	0.8387	42	1138.5	0.0378	0.0450698
D_melanogaster	B_correcta	195	360.83	0.9562	37	1136.17	0.0333	0.0348254
D_melanogaster	B_dorsalis	184	359	0.8625	46	1138	0.0416	0.0482319
D_melanogaster	B_frauenfeldi	177.5	360.83	0.8001	37.5	1136.17	0.0338	0.0422447
D_melanogaster	B_latifrons	217	361.5	1.2085	41	1135.5	0.037	0.0306165
D_melanogaster	B_limbifera	184.83	360.33	0.8639	42.17	1136.67	0.038	0.0439866
D_melanogaster	B_melastomatos	182.25	359.5	0.8451	41.75	1137.5	0.0376	0.0444918
D_melanogaster	B_minax	277.67	361.5	n.a.	55.33	1135.5	0.0504	n.a
D_melanogaster	B_neohumeralis	196	359.67	0.9726	41	1137.33	0.0369	0.0379395
D_melanogaster	B_oleae	202.17	359.17	1.0412	41.83	1137.83	0.0377	0.0362082
D_melanogaster	B_ritsemai	213.25	361.67	1.1569	42.75	1135.33	0.0386	0.033365
D_melanogaster	B_rubigina	180.25	359.83	0.8267	42.75	1137.17	0.0386	0.0466917
D_melanogaster	B_ruiliensis	187	358.5	0.8918	42	1138.5	0.0378	0.0423862
D_melanogaster	B_thailandica	187	358.5	0.8918	42	1138.5	0.0378	0.0423862
D_melanogaster	B_tryoni	201	360	1.0232	41	1137	0.037	0.0361611
D_melanogaster	B_tsuneonis	271.5	363.5	4.1177	56.5	1133.5	0.0516	0.0125313
D_melanogaster	B_umbrosa	234.5	361.5	1.5014	40.5	1135.5	0.0365	0.0243106
D_melanogaster	B_zonata	189.75	361.5	0.9026	38.25	1135.5	0.0345	0.0382229
D_melanogaster	C_incompleta	152	354.33	0.6364	38	1142.67	0.034	0.0534255
D_melanogaster	C_vesuviana	147.5	353.83	0.6086	38.5	1143.17	0.0345	0.0566875
D_melanogaster	C_capitata	145	354.5	0.5912	37	1142.5	0.0331	0.0559878
D_melanogaster	C_fasciventris	150.5	354	0.6275	37.5	1143	0.0335	0.0533865
D_melanogaster	C_quilicii	143.5	354	0.5832	37.5	1143	0.0335	0.0574417
D_melanogaster	C_rosa	151.5	354.33	0.6331	37.5	1142.67	0.0336	0.0530722
D_melanogaster	D_axanus	211.25	358.67	1.1539	44.75	1138.33	0.0404	0.0350117
D_melanogaster	D_bivittatus	203.75	359.17	1.0591	45.25	1137.83	0.0409	0.0386177
D_melanogaster	D_conopsoides	214.33	357.17	1.2075	48.67	1139.83	0.044	0.0364389
D_melanogaster	D_haikouenis	186.17	356	0.8961	49.83	1141	0.045	0.0502176
D_melanogaster	D_longicornis	211.33	357.5	1.164	48.67	1139.5	0.044	0.0378007
D_melanogaster	D_trimacula	208.17	358	1.1197	44.83	1139	0.0404	0.0360811
D_melanogaster	D_vijaysegarani	211.67	357.83	1.1658	48.33	1139.17	0.0437	0.037485
D_melanogaster	E_heraclei	130	353	0.5065	40	1144	0.0358	0.0706811
D_melanogaster	F_fuscipennis	201.42	357	1.0465	54.58	1140	0.0495	0.0473005
D_melanogaster	M_westermanni	155.67	352.83	0.6655	75.33	1144.17	0.0689	0.103531
D_melanogaster	P_utilis	141.5	349.67	0.5817	77.5	1147.33	0.0708	0.121712
D_melanogaster	R_batava	139.5	351.33	0.5653	44.5	1145.67	0.0399	0.070582
D_melanogaster	R_cerasi	157.67	352.83	0.6794	51.33	1144.17	0.0463	0.0681484
D_melanogaster	R_completa	131.5	352.83	0.5153	37.5	1144.17	0.0335	0.0650107
D_melanogaster	R_pomonella	160.08	356.17	0.6859	43.92	1140.83	0.0395	0.0575886
D_melanogaster	R_zephyria	152.08	355.5	0.6337	41.92	1141.5	0.0377	0.0594919
D_melanogaster	T_californica	133.5	351.33	0.5299	49.5	1145.67	0.0445	0.0839781
D_melanogaster	T_femoralis	142	352	0.5789	53	1145	0.0478	0.0825704
D_melanogaster	Z_cilifer	173	356.17	0.7823	51	1140.83	0.0461	0.0589288
D_melanogaster	Z_cucurbitae	193.5	357.17	0.9611	41.5	1139.83	0.0373	0.0388097
D_melanogaster	Z_diaphorus	202.67	359.33	1.0458	39.33	1137.67	0.0354	0.0338497
D_melanogaster	Z_proprediaphora	205.17	359	1.0766	38.83	1138	0.0349	0.0324169
D_melanogaster	Z_scutellaris	198.17	357.83	1.0057	39.83	1139.17	0.0358	0.0355971
D_melanogaster	Z_scutellatus	219.67	359.5	1.2644	37.33	1137.5	0.0336	0.0265739
D_melanogaster	Z_strigifinis	195.17	357.67	0.9752	40.83	1139.33	0.0367	0.0376333
D_melanogaster	Z_tau	187.5	356	0.9086	42.5	1141	0.0382	0.0420427

## Sheet: COX2
Seq1	Seq2	SynDif	SynPos	Ks	NSynDif	NSynPos	Ka	Ka/Ks
D_melanogaster	A_diversa	54.33	147.67	0.5059	48.67	533.33	0.0973	0.192331
D_melanogaster	A_fraterculus	79.17	149.83	0.9143	48.83	531.17	0.0981	0.107295
D_melanogaster	B_arecae	92.58	152.67	1.24	42.42	528.33	0.0849	0.0684677
D_melanogaster	B_biguttula	90.42	154.33	1.1395	45.58	526.67	0.092	0.0807372
D_melanogaster	B_carambolae	81.08	152.17	0.9296	44.92	528.83	0.0901	0.0969234
D_melanogaster	B_correcta	88.58	153	1.1087	43.42	528	0.0871	0.0785605
D_melanogaster	B_dorsalis	83.08	152.17	0.9765	44.92	528.83	0.0901	0.0922683
D_melanogaster	B_frauenfeldi	83.58	152.67	0.982	43.42	528.33	0.087	0.0885947
D_melanogaster	B_latifrons	100.08	151.17	1.6077	47.92	529.83	0.0964	0.0599614
D_melanogaster	B_limbifera	88.08	150.83	1.131	45.92	530.17	0.092	0.0813439
D_melanogaster	B_melastomatos	85.58	152.17	1.0394	43.42	528.83	0.0869	0.0836059
D_melanogaster	B_minax	108.83	155	2.064	48.17	526	0.0977	0.0473353
D_melanogaster	B_neohumeralis	88.08	153.83	1.0812	38.92	527.17	0.0777	0.0718646
D_melanogaster	B_oleae	90.75	154	1.1553	46.25	527	0.0933	0.0807582
D_melanogaster	B_ritsemai	96.83	152	1.4199	46.17	529	0.0928	0.0653567
D_melanogaster	B_rubigina	85.58	152.17	1.0394	43.42	528.83	0.0869	0.0836059
D_melanogaster	B_ruiliensis	83.08	152.5	0.9721	44.92	528.5	0.0902	0.0927888
D_melanogaster	B_thailandica	83.08	152.5	0.9721	44.92	528.5	0.0902	0.0927888
D_melanogaster	B_tryoni	89.08	153.83	1.1092	38.92	527.17	0.0777	0.0700505
D_melanogaster	B_tsuneonis	109	155.17	2.069	47	525.83	0.0952	0.0460126
D_melanogaster	B_umbrosa	107.08	151.67	2.1277	44.92	529.33	0.0901	0.0423462
D_melanogaster	B_zonata	89.58	153	1.1379	44.42	528	0.0892	0.07839
D_melanogaster	C_incompleta	62.17	148.17	0.6148	48.83	532.83	0.0978	0.159076
D_melanogaster	C_vesuviana	63.67	149.5	0.6292	47.33	531.5	0.0948	0.150668
D_melanogaster	C_capitata	64.83	149	0.6509	46.17	532	0.0922	0.14165
D_melanogaster	C_fasciventris	59.67	148.17	0.5774	47.33	532.83	0.0946	0.163838
D_melanogaster	C_quilicii	60.67	148.5	0.5901	47.33	532.5	0.0946	0.160312
D_melanogaster	C_rosa	58.67	147.83	0.5649	47.33	533.17	0.0945	0.167286
D_melanogaster	D_axanus	80.92	151	0.9401	46.08	530	0.0924	0.0982874
D_melanogaster	D_bivittatus	84.17	151.67	1.0101	45.83	529.33	0.092	0.0910801
D_melanogaster	D_conopsoides	93.75	150.83	1.3234	46.25	530.17	0.0927	0.0700468
D_melanogaster	D_haikouenis	84	150.5	1.0225	49	530.5	0.0986	0.0964303
D_melanogaster	D_longicornis	94.75	150.83	1.3631	46.25	530.17	0.0927	0.0680067
D_melanogaster	D_trimacula	91.25	151.83	1.212	46.75	529.17	0.094	0.0775578
D_melanogaster	D_vijaysegarani	85	150.33	1.0515	43	530.67	0.0858	0.0815977
D_melanogaster	E_heraclei	54.33	147.83	0.5051	44.67	533.17	0.0888	0.175807
D_melanogaster	F_fuscipennis	107.17	151.5	2.1506	43.83	529.5	0.0877	0.0407793
D_melanogaster	M_westermanni	58.67	144.83	0.5825	65.33	536.17	0.133	0.228326
D_melanogaster	P_utilis	65.83	143.17	0.7122	66.17	537.83	0.1344	0.188711
D_melanogaster	R_batava	67.33	147.5	0.7036	50.67	533.5	0.1015	0.144258
D_melanogaster	R_cerasi	78.33	149.67	0.8976	55.67	531.33	0.1128	0.125668
D_melanogaster	R_completa	59.67	149	0.5726	45.33	532	0.0905	0.158051
D_melanogaster	R_pomonella	71.17	147.83	0.7701	44.83	533.17	0.0892	0.115829
D_melanogaster	R_zephyria	73.67	148.17	0.8156	44.33	532.83	0.0882	0.108141
D_melanogaster	T_californica	57.83	143.83	0.5761	58.17	537.17	0.1169	0.202916
D_melanogaster	T_femoralis	57.5	144.17	0.5691	60.5	536.83	0.1221	0.214549
D_melanogaster	Z_cilifer	91.25	151.5	1.2187	41.75	529.5	0.0833	0.0683515
D_melanogaster	Z_cucurbitae	86	151	1.0684	46	530	0.0922	0.0862973
D_melanogaster	Z_diaphorus	82.5	153.33	0.9478	43.5	527.67	0.0873	0.092108
D_melanogaster	Z_proprediaphora	90.5	153.5	1.1567	43.5	527.5	0.0874	0.0755598
D_melanogaster	Z_scutellaris	88	153.5	1.0842	46	527.5	0.0927	0.0855008
D_melanogaster	Z_scutellatus	94	153.33	1.2753	46	527.67	0.0927	0.0726888
D_melanogaster	Z_strigifinis	80.33	150.33	0.9349	45.67	530.67	0.0914	0.0977645
D_melanogaster	Z_tau	79	150.67	0.9008	46	530.33	0.0922	0.102353

## Sheet: COX3
Seq1	Seq2	SynDif	SynPos	Ks	NSynDif	NSynPos	Ka	Ka/Ks
D_melanogaster	A_diversa	77.08	176.5	0.6548	43.92	603.5	0.0765	0.11683
D_melanogaster	A_fraterculus	82.92	177.17	0.7337	33.08	602.83	0.057	0.0776884
D_melanogaster	B_arecae	97.17	178.67	0.9686	31.83	601.33	0.0549	0.0566797
D_melanogaster	B_biguttula	100.67	181.17	1.0128	34.33	598.83	0.0596	0.0588468
D_melanogaster	B_carambolae	91	178.83	0.851	34	601.17	0.0588	0.0690952
D_melanogaster	B_correcta	92	179.33	0.864	35	600.67	0.0607	0.0702546
D_melanogaster	B_dorsalis	91	179.17	0.8481	34	600.83	0.0588	0.0693314
D_melanogaster	B_frauenfeldi	82	179.17	0.7067	33	600.83	0.057	0.0806566
D_melanogaster	B_latifrons	111	179.33	1.3084	36	600.67	0.0625	0.0477683
D_melanogaster	B_limbifera	91.5	180.83	0.8422	32.5	599.17	0.0563	0.0668487
D_melanogaster	B_melastomatos	89	177.83	0.8254	38	602.17	0.0659	0.0798401
D_melanogaster	B_minax	97	179.67	0.9543	36	600.33	0.0625	0.065493
D_melanogaster	B_neohumeralis	102.25	180.83	1.0516	33.75	599.17	0.0586	0.0557246
D_melanogaster	B_oleae	100.25	180.67	1.0099	35.75	599.33	0.0622	0.0615903
D_melanogaster	B_ritsemai	105	179.5	1.1354	36	600.5	0.0625	0.0550467
D_melanogaster	B_rubigina	91	177.83	0.86	37	602.17	0.0641	0.0745349
D_melanogaster	B_ruiliensis	90.75	180.17	0.8351	34.25	599.83	0.0594	0.0711292
D_melanogaster	B_thailandica	90.75	180.17	0.8351	34.25	599.83	0.0594	0.0711292
D_melanogaster	B_tryoni	103.25	180.83	1.0744	33.75	599.17	0.0586	0.0545421
D_melanogaster	B_tsuneonis	121.25	182.33	1.633	38.75	597.67	0.0678	0.0415187
D_melanogaster	B_umbrosa	102.42	179	1.0794	39.58	601	0.0689	0.0638318
D_melanogaster	B_zonata	98.5	180.5	0.9754	34.5	599.5	0.0599	0.0614107
D_melanogaster	C_incompleta	77.5	177.33	0.6555	27.5	602.67	0.0471	0.0718535
D_melanogaster	C_vesuviana	78.33	177.67	0.6648	28.67	602.33	0.0492	0.0740072
D_melanogaster	C_capitata	75.17	177.83	0.6219	35.83	602.17	0.062	0.0996945
D_melanogaster	C_fasciventris	77.67	178.17	0.6528	35.33	601.83	0.0611	0.0935968
D_melanogaster	C_quilicii	79.67	177.5	0.6843	33.33	602.5	0.0575	0.0840275
D_melanogaster	C_rosa	74.67	178.5	0.6119	33.33	601.5	0.0576	0.094133
D_melanogaster	D_axanus	101.83	178.5	1.0724	42.17	601.5	0.0736	0.0686311
D_melanogaster	D_bivittatus	97.75	180.17	0.9639	41.25	599.83	0.0721	0.0748003
D_melanogaster	D_conopsoides	102.83	178.17	1.1008	42.17	601.83	0.0736	0.0668605
D_melanogaster	D_haikouenis	104.08	178.67	1.1246	42.92	601.33	0.075	0.0666904
D_melanogaster	D_longicornis	103.83	177.83	1.1305	41.17	602.17	0.0717	0.0634233
D_melanogaster	D_trimacula	98.42	178.67	0.9945	41.58	601.33	0.0726	0.0730015
D_melanogaster	D_vijaysegarani	98.67	179.83	0.9863	39.33	600.17	0.0686	0.0695529
D_melanogaster	E_heraclei	68	176.67	0.5399	36	603.33	0.0622	0.115207
D_melanogaster	F_fuscipennis	117	180.67	1.4934	35	599.33	0.0608	0.0407125
D_melanogaster	M_westermanni	80.17	175.5	0.7044	47.83	604.5	0.0836	0.118683
D_melanogaster	P_utilis	71.5	174.33	0.5936	71.5	605.67	0.1284	0.216307
D_melanogaster	R_batava	77.33	177.33	0.6532	31.67	602.67	0.0545	0.0834354
D_melanogaster	R_cerasi	80.25	176.17	0.7012	40.75	603.83	0.0707	0.100827
D_melanogaster	R_completa	62.83	177.5	0.479	29.17	602.5	0.05	0.104384
D_melanogaster	R_pomonella	70.83	176.67	0.5736	33.17	603.33	0.0571	0.0995467
D_melanogaster	R_zephyria	77.83	176.5	0.665	33.17	603.5	0.0571	0.0858647
D_melanogaster	T_californica	66.75	174.33	0.5358	44.25	605.67	0.0769	0.143524
D_melanogaster	T_femoralis	66.75	174	0.5373	48.25	606	0.0842	0.156709
D_melanogaster	Z_cilifer	97.08	181.17	0.9401	40.92	598.83	0.0716	0.0761621
D_melanogaster	Z_cucurbitae	103.92	179.83	1.1038	35.08	600.17	0.0609	0.055173
D_melanogaster	Z_diaphorus	79.33	179.67	0.6664	34.67	600.33	0.0601	0.0901861
D_melanogaster	Z_proprediaphora	79.33	180	0.6644	35.67	600	0.0619	0.0931668
D_melanogaster	Z_scutellaris	77.83	180	0.6445	35.17	600	0.061	0.094647
D_melanogaster	Z_scutellatus	87.58	180.83	0.7784	32.42	599.17	0.0562	0.0721994
D_melanogaster	Z_strigifinis	87.83	178.83	0.7979	35.17	601.17	0.0609	0.0763254
D_melanogaster	Z_tau	100.33	180.17	1.0176	33.67	599.83	0.0583	0.0572917

## Sheet: CYTB
Seq 1	Seq 2	SynDif	SynPos	Ks	NSynDif	NSynPos	Ka	Ka/Ks
D_melanogaster	A_diversa	101	251.33	0.5756	65	879.67	0.0778	0.135163
D_melanogaster	A_fraterculus	122	255.33	0.7602	63	875.67	0.0756	0.0994475
D_melanogaster	B_arecae	165.33	258.83	1.4313	58.67	872.17	0.0705	0.0492559
D_melanogaster	B_biguttula	145.67	257	1.0571	64.33	874	0.0775	0.0733138
D_melanogaster	B_carambolae	152.67	257	1.1778	56.33	874	0.0674	0.0572253
D_melanogaster	B_correcta	147.17	256.33	1.0877	57.83	874.67	0.0692	0.0636205
D_melanogaster	B_dorsalis	154.17	257.33	1.2026	56.83	873.67	0.068	0.0565442
D_melanogaster	B_frauenfeldi	149.83	257.67	1.1199	56.17	873.33	0.0672	0.0600054
D_melanogaster	B_latifrons	165.67	260.33	1.4153	74.33	870.67	0.0906	0.0640147
D_melanogaster	B_limbifera	160.83	258.67	1.3247	58.17	872.33	0.0698	0.0526912
D_melanogaster	B_melastomatos	143.17	256.33	1.024	57.83	874.67	0.0692	0.0675781
D_melanogaster	B_minax	219.67	264.17	n.a.	66.33	866.83	0.0807	n.a
D_melanogaster	B_neohumeralis	180.83	259	2.0045	60.17	872	0.0724	0.0361187
D_melanogaster	B_oleae	145.83	257.17	1.0583	66.17	873.83	0.0798	0.0754039
D_melanogaster	B_ritsemai	167.67	258.5	1.5009	60.33	872.5	0.0725	0.0483044
D_melanogaster	B_rubigina	142.17	256.33	1.0088	57.83	874.67	0.0692	0.0685964
D_melanogaster	B_ruiliensis	148.33	258.33	1.088	55.67	872.67	0.0667	0.0613051
D_melanogaster	B_thailandica	148.33	258.33	1.088	55.67	872.67	0.0667	0.0613051
D_melanogaster	B_tryoni	175.83	258.67	1.7762	60.17	872.33	0.0724	0.0407612
D_melanogaster	B_tsuneonis	213.67	263	n.a.	81.33	868	0.1001	n.a
D_melanogaster	B_umbrosa	175.17	257.33	1.7862	55.83	873.67	0.0668	0.0373978
D_melanogaster	B_zonata	143.83	257.33	1.0256	56.17	873.67	0.0672	0.0655226
D_melanogaster	C_incompleta	108.5	253.33	0.6348	62.5	877.67	0.0748	0.117832
D_melanogaster	C_vesuviana	118.5	255.17	0.7241	62.5	875.83	0.075	0.103577
D_melanogaster	C_capitata	103	251.17	0.5935	58	879.83	0.069	0.116259
D_melanogaster	C_fasciventris	111.67	251.5	0.6724	60.33	879.5	0.0719	0.10693
D_melanogaster	C_quilicii	103.67	251.5	0.5982	60.33	879.5	0.0719	0.120194
D_melanogaster	C_rosa	105.5	250	0.6203	61.5	881	0.0733	0.118169
D_melanogaster	D_axanus	138.33	256.17	0.9548	66.67	874.83	0.0804	0.0842061
D_melanogaster	D_bivittatus	150.5	257.17	1.1366	53.5	873.83	0.0639	0.0562203
D_melanogaster	D_conopsoides	166.33	260.17	1.4352	56.67	870.83	0.0681	0.0474498
D_melanogaster	D_haikouenis	137.83	256.17	0.9478	53.17	874.83	0.0634	0.0668917
D_melanogaster	D_longicornis	170.33	260.17	1.5473	55.67	870.83	0.0668	0.043172
D_melanogaster	D_trimacula	144.33	259	1.0191	57.67	872	0.0692	0.0679031
D_melanogaster	D_vijaysegarani	138.67	257.33	0.9507	57.33	873.67	0.0687	0.0722625
D_melanogaster	E_heraclei	103.33	252.17	0.5929	62.67	878.83	0.0749	0.126328
D_melanogaster	F_fuscipennis	146.5	255.83	1.0814	73.5	875.17	0.0891	0.0823932
D_melanogaster	M_westermanni	108.17	247.67	0.6548	80.83	883.33	0.0976	0.149053
D_melanogaster	P_utilis	105.5	242.17	0.6522	107.5	888.83	0.1319	0.202239
D_melanogaster	R_batava	115	251.17	0.7071	58	879.83	0.069	0.0975817
D_melanogaster	R_cerasi	118.83	252.33	0.7415	55.17	878.67	0.0656	0.0884693
D_melanogaster	R_completa	110	254.17	0.6454	54	876.83	0.0643	0.0996281
D_melanogaster	R_pomonella	122.5	253.33	0.7762	59.5	877.67	0.0711	0.0916001
D_melanogaster	R_zephyria	121.5	253.33	0.7651	59.5	877.67	0.0711	0.092929
D_melanogaster	T_californica	105	247.17	0.6268	75	883.83	0.0901	0.143746
D_melanogaster	T_femoralis	101.17	247.83	0.5894	75.83	883.17	0.0912	0.154734
D_melanogaster	Z_cilifer	143.67	259	1.0091	59.33	872	0.0713	0.070657
D_melanogaster	Z_cucurbitae	146.83	256.33	1.0822	66.17	874.67	0.0797	0.0736463
D_melanogaster	Z_diaphorus	125	257.5	0.7815	58	873.5	0.0695	0.0889315
D_melanogaster	Z_proprediaphora	122	257.67	0.7483	57	873.33	0.0683	0.0912736
D_melanogaster	Z_scutellaris	136	257.17	0.9159	56	873.83	0.067	0.0731521
D_melanogaster	Z_scutellatus	144	257.5	1.0267	57	873.5	0.0683	0.0665238
D_melanogaster	Z_strigifinis	145.17	254	1.0767	61.83	877	0.074	0.0687285
D_melanogaster	Z_tau	139.33	257.5	0.9587	62.67	873.5	0.0754	0.0786482

## Sheet: ND1
Seq1	Seq2	SynDif	SynPos	Ks	NSynDif	NSynPos	Ka	Ka/Ks
D_melanogaster	A_diversa	75.83	144.5	0.9023	353.17	650.5	0.9652	1.06971
D_melanogaster	A_fraterculus	85.67	145.83	1.1467	351.33	649.17	0.959	0.836313
D_melanogaster	B_arecae	90.75	151.5	1.2021	360.25	643.5	1.0291	0.856085
D_melanogaster	B_biguttula	90.5	146.83	1.2936	367.5	648.17	1.0579	0.817795
D_melanogaster	B_carambolae	91.5	147.83	1.3083	355.5	647.17	0.9888	0.75579
D_melanogaster	B_correcta	88.08	148.67	1.1704	366.92	646.33	1.0608	0.906357
D_melanogaster	B_dorsalis	87.5	145.5	1.214	350.5	649.5	0.9535	0.78542
D_melanogaster	B_frauenfeldi	89.83	147.5	1.2537	359.17	647.5	1.0091	0.804898
D_melanogaster	B_latifrons	89.5	147.5	1.2418	355.5	647.5	0.9877	0.795378
D_melanogaster	B_limbifera	88	147.83	1.1838	362	647.17	1.0273	0.867799
D_melanogaster	B_melastomatos	89	149	1.1938	365	646	1.0499	0.879461
D_melanogaster	B_minax	88.08	148.17	1.18	357.92	646.83	1.0039	0.850763
D_melanogaster	B_neohumeralis	98.92	149	1.6232	356.08	646	0.9959	0.613541
D_melanogaster	B_oleae	86.83	146.17	1.178	355.17	648.83	0.9816	0.833277
D_melanogaster	B_ritsemai	84	148	1.0603	368	647	1.0653	1.00472
D_melanogaster	B_rubigina	82.83	147.67	1.0335	367.17	647.33	1.0588	1.02448
D_melanogaster	B_ruiliensis	88.08	148.17	1.18	357.92	646.83	1.0039	0.850763
D_melanogaster	B_thailandica	92.25	147.33	1.3506	352.75	647.67	0.9715	0.71931
D_melanogaster	B_tryoni	92	148.5	1.3117	355	646.5	0.988	0.753221
D_melanogaster	B_tsuneonis	88.92	146.17	1.2499	351.08	648.83	0.9587	0.767021
D_melanogaster	B_umbrosa	91.25	147.33	1.3106	352.75	647.67	0.9715	0.741264
D_melanogaster	B_zonata	85.83	146.5	1.1397	356.17	648.5	0.9884	0.867246
D_melanogaster	C_incompleta	98.67	153.33	1.4638	373.33	641.67	1.1213	0.76602
D_melanogaster	C_vesuviana	98.5	152.83	1.471	362.5	642.17	1.0477	0.712237
D_melanogaster	C_capitata	87.25	147.5	1.1659	355.75	647.5	0.9891	0.848357
D_melanogaster	C_fasciventris	83.25	145.33	1.0822	357.75	649.67	0.9938	0.918315
D_melanogaster	C_quilicii	82.83	146.67	1.0489	353.17	648.33	0.9718	0.926494
D_melanogaster	C_rosa	83.92	147.83	1.0606	356.08	647.17	0.9921	0.935414
D_melanogaster	D_axanus	85.75	146.33	1.1401	353.25	648.67	0.9713	0.851943
D_melanogaster	D_bivittatus	84.75	145	1.1332	354.25	650	0.9728	0.858454
D_melanogaster	D_conopsoides	85.83	145.83	1.152	354.17	649.17	0.9749	0.846267
D_melanogaster	D_haikouenis	89.92	149	1.2246	352.08	646	0.9729	0.794463
D_melanogaster	D_longicornis	94.25	150.83	1.343	357.75	644.17	1.0117	0.753313
D_melanogaster	D_trimacula	94.83	150.83	1.3665	356.17	644.17	1.0023	0.73348
D_melanogaster	D_vijaysegarani	91.42	150.83	1.2381	356.58	644.17	1.0048	0.811566
D_melanogaster	E_heraclei	91.75	148.17	1.31	360.25	646.83	1.0178	0.776947
D_melanogaster	F_fuscipennis	86.42	149	1.1131	360.58	646	1.0226	0.918696
D_melanogaster	M_westermanni	86.42	146.67	1.155	354.58	648.33	0.9798	0.848312
D_melanogaster	P_utilis	75.08	142.17	0.9135	349.92	652.83	0.9406	1.02967
D_melanogaster	R_batava	83.58	152.83	0.9798	360.42	642.17	1.0347	1.05603
D_melanogaster	R_cerasi	73.17	141	0.883	352.83	654	0.9529	1.07916
D_melanogaster	R_completa	75.58	141.33	0.9363	351.42	653.67	0.9462	1.01057
D_melanogaster	R_pomonella	80.67	145.5	1.008	359.33	649.5	1.0036	0.995635
D_melanogaster	R_zephyria	78.42	144.33	0.9666	359.58	650.67	1.0013	1.0359
D_melanogaster	T_californica	81	144.17	1.0371	352	650.83	0.9577	0.92344
D_melanogaster	T_femoralis	80.08	141.83	1.0483	348.92	653.17	0.9343	0.891253
D_melanogaster	Z_cilifer	81.42	142	1.0845	349.58	653	0.9383	0.865191
D_melanogaster	Z_cucurbitae	73.08	140.17	0.8911	353.92	654.83	0.9564	1.07328
D_melanogaster	Z_diaphorus	73.08	142	0.8693	358.92	653	0.99	1.13885
D_melanogaster	Z_proprediaphora	87.25	147.83	1.1596	349.75	647.17	0.9563	0.824681
D_melanogaster	Z_scutellaris	88.58	147.17	1.2168	351.42	647.83	0.9635	0.791831
D_melanogaster	Z_scutellatus	92	147.5	1.3362	348	647.5	0.9457	0.707753
D_melanogaster	Z_strigifinis	89	147	1.2348	351	648	0.9607	0.778021
D_melanogaster	Z_tau	89.42	145	1.2954	356.58	650	0.986	0.761155

## Sheet: ND2
Seq1	Seq2	SynDif	SynPos	Ks	NSynDif	NSynPos	Ka	Ka/Ks
D_melanogaster	A_diversa	68.17	197	0.464	162.83	769	0.2488	0.536207
D_melanogaster	A_fraterculus	76.92	200.5	0.5373	158.08	765.5	0.2415	0.44947
D_melanogaster	B_arecae	128.08	207	1.3073	156.92	759	0.2419	0.185038
D_melanogaster	B_biguttula	123.58	205.83	1.2091	164.42	760.17	0.2552	0.211066
D_melanogaster	B_carambolae	114.25	207.5	0.9936	152.75	758.5	0.2345	0.23601
D_melanogaster	B_correcta	113.08	206.33	0.9841	153.92	759.67	0.2362	0.240016
D_melanogaster	B_dorsalis	117.75	207.5	1.0599	152.25	758.5	0.2336	0.220398
D_melanogaster	B_frauenfeldi	113.25	207.67	0.9741	153.75	758.33	0.2364	0.242686
D_melanogaster	B_latifrons	126.33	208.83	1.2322	161.67	757.17	0.2513	0.203944
D_melanogaster	B_limbifera	116.75	207.17	1.044	163.25	758.83	0.2535	0.242816
D_melanogaster	B_melastomatos	105.67	207.33	0.8535	161.33	758.67	0.2501	0.293029
D_melanogaster	B_minax	153.92	212.83	2.4982	175.08	753.17	0.2782	0.11136
D_melanogaster	B_neohumeralis	132.08	210.33	1.3619	155.92	755.67	0.2413	0.177179
D_melanogaster	B_oleae	123.08	205.67	1.1994	164.92	760.33	0.256	0.21344
D_melanogaster	B_ritsemai	126.25	208.33	1.2377	162.75	757.67	0.2531	0.204492
D_melanogaster	B_rubigina	104.67	207.33	0.8386	161.33	758.67	0.2501	0.298235
D_melanogaster	B_ruiliensis	120.75	207.67	1.1197	153.25	758.33	0.2355	0.210324
D_melanogaster	B_thailandica	120.75	207.67	1.1197	153.25	758.33	0.2355	0.210324
D_melanogaster	B_tryoni	132.08	210.33	1.3619	155.92	755.67	0.2413	0.177179
D_melanogaster	B_tsuneonis	155.17	215.33	2.429	183.83	750.67	0.2965	0.122067
D_melanogaster	B_umbrosa	134.67	209	1.4699	161.33	757	0.2507	0.170556
D_melanogaster	B_zonata	110.75	207.67	0.9312	159.25	758.33	0.2464	0.264605
D_melanogaster	C_incompleta	83.92	202.5	0.6031	158.08	763.5	0.2423	0.401758
D_melanogaster	C_vesuviana	81.25	203.83	0.5686	159.75	762.17	0.2458	0.43229
D_melanogaster	C_capitata	69.75	200.17	0.4686	156.25	765.83	0.2381	0.508109
D_melanogaster	C_fasciventris	75.92	200.67	0.5265	159.08	765.33	0.2434	0.462298
D_melanogaster	C_quilicii	70.92	200.67	0.4779	159.08	765.33	0.2434	0.509312
D_melanogaster	C_rosa	70.42	201	0.4721	160.58	765	0.2463	0.521712
D_melanogaster	D_axanus	104.25	206.67	0.8374	163.75	759.33	0.2543	0.303678
D_melanogaster	D_bivittatus	110.33	206.5	0.9346	156.67	759.5	0.2412	0.258078
D_melanogaster	D_conopsoides	110.25	207	0.9288	169.75	759	0.2656	0.28596
D_melanogaster	D_haikouenis	116.08	205.67	1.0475	154.92	760.33	0.2377	0.226921
D_melanogaster	D_longicornis	109.25	207	0.9123	169.75	759	0.2656	0.291132
D_melanogaster	D_trimacula	112.92	203.67	1.0081	158.08	762.33	0.2427	0.24075
D_melanogaster	D_vijaysegarani	108.25	203.83	0.9235	162.75	762.17	0.2513	0.272117
D_melanogaster	E_heraclei	57.17	200.17	0.3595	160.83	765.83	0.2464	0.685396
D_melanogaster	F_fuscipennis	106.67	208.33	0.8609	172.33	757.67	0.271	0.314787
D_melanogaster	M_westermanni	71.33	195	0.5017	172.67	771	0.266	0.530197
D_melanogaster	P_utilis	63.42	196.83	0.421	156.58	769.17	0.2375	0.564133
D_melanogaster	R_batava	60.58	198.83	0.391	152.42	767.17	0.2308	0.590281
D_melanogaster	R_cerasi	90.58	199	0.7003	157.42	767	0.2398	0.342425
D_melanogaster	R_completa	73.92	199.83	0.5097	150.08	766.17	0.227	0.44536
D_melanogaster	R_pomonella	68.92	200.67	0.4593	153.08	765.33	0.2326	0.506423
D_melanogaster	R_zephyria	68.42	201	0.4536	153.58	765	0.2337	0.515212
D_melanogaster	T_californica	50.75	192	0.3259	181.25	774	0.2807	0.861307
D_melanogaster	T_femoralis	52.92	192.17	0.3432	181.08	773.83	0.2805	0.817308
D_melanogaster	Z_cilifer	106.42	206.67	0.8701	161.58	759.33	0.2503	0.287668
D_melanogaster	Z_cucurbitae	112.33	207.33	0.9612	151.67	758.67	0.2325	0.241885
D_melanogaster	Z_diaphorus	99.33	206.17	0.7713	162.67	759.83	0.2521	0.326851
D_melanogaster	Z_proprediaphora	109.5	207	0.9164	166.5	759	0.2595	0.283173
D_melanogaster	Z_scutellaris	109	207	0.9082	162	759	0.2512	0.276591
D_melanogaster	Z_scutellatus	115	209	0.9922	159	757	0.2464	0.248337
D_melanogaster	Z_strigifinis	116.5	206.17	1.0501	160.5	759.83	0.2481	0.236263
D_melanogaster	Z_tau	105.83	206.67	0.8612	153.17	759.33	0.235	0.272875

## Sheet: ND3
Seq 1	Seq 2	SynDif	SynPos	Ks	NSynDif	NSynPos	Ka	Ka/Ks
D_melanogaster	A_diversa	28.67	67	0.6338	35.33	275	0.1409	0.22231
D_melanogaster	A_fraterculus	35.17	68.17	0.8732	29.83	273.83	0.1177	0.134792
D_melanogaster	B_arecae	47.5	70.67	1.6992	40.5	271.33	0.1664	0.0979284
D_melanogaster	B_biguttula	39	71.33	0.9791	43	270.67	0.1785	0.18231
D_melanogaster	B_carambolae	42.33	70.67	1.2024	38.67	271.33	0.158	0.131404
D_melanogaster	B_correcta	38.83	71.83	0.9569	40.17	270.17	0.1657	0.173163
D_melanogaster	B_dorsalis	40.33	70.67	1.0735	38.67	271.33	0.158	0.147182
D_melanogaster	B_frauenfeldi	35.5	70	0.8457	40.5	272	0.166	0.196287
D_melanogaster	B_latifrons	45.83	72.67	1.379	44.17	269.33	0.185	0.134155
D_melanogaster	B_limbifera	42.5	70.5	1.2214	43.5	271.5	0.1802	0.147536
D_melanogaster	B_melastomatos	41.33	69.33	1.1881	38.67	272.67	0.1572	0.132312
D_melanogaster	B_minax	59.17	72.67	n.a.	38.83	269.33	0.1601	n.a
D_melanogaster	B_neohumeralis	47.5	71	1.6693	41.5	271	0.1713	0.102618
D_melanogaster	B_oleae	44	71.17	1.3045	47	270.83	0.1974	0.151322
D_melanogaster	B_ritsemai	44	70.5	1.3385	42	271.5	0.1733	0.129473
D_melanogaster	B_rubigina	39.83	69.67	1.0777	39.17	272.33	0.1597	0.148186
D_melanogaster	B_ruiliensis	37	70.33	0.9065	39	271.67	0.1593	0.175731
D_melanogaster	B_thailandica	37	70.33	0.9065	39	271.67	0.1593	0.175731
D_melanogaster	B_tryoni	46.5	71	1.5491	41.5	271	0.1713	0.11058
D_melanogaster	B_tsuneonis	67.67	73	n.a.	41.33	269	0.1719	n.a
D_melanogaster	B_umbrosa	48.67	71.5	1.7857	41.33	270.5	0.1709	0.0957048
D_melanogaster	B_zonata	44	70.67	1.3298	39	271.33	0.1596	0.120018
D_melanogaster	C_incompleta	31.33	68.17	0.7118	40.67	273.83	0.1655	0.232509
D_melanogaster	C_vesuviana	31	68	0.7021	44	274	0.1807	0.257371
D_melanogaster	C_capitata	24.83	68.33	0.497	37.17	273.67	0.1498	0.301408
D_melanogaster	C_fasciventris	30.17	67.67	0.6768	35.83	274.33	0.1435	0.212027
D_melanogaster	C_quilicii	30.17	68.33	0.6662	35.83	273.67	0.1439	0.216001
D_melanogaster	C_rosa	30.17	68	0.6715	35.83	274	0.1437	0.213999
D_melanogaster	D_axanus	35.5	67.5	0.9061	33.5	274.5	0.1332	0.147004
D_melanogaster	D_bivittatus	43	70.17	1.2741	32	271.83	0.1281	0.100542
D_melanogaster	D_conopsoides	42.5	69.17	1.2831	39.5	272.83	0.1609	0.125399
D_melanogaster	D_haikouenis	47.33	71.5	1.6071	42.67	270.5	0.1771	0.110198
D_melanogaster	D_longicornis	43.5	69.17	1.3677	39.5	272.83	0.1609	0.117643
D_melanogaster	D_trimacula	41.5	70.83	1.1396	34.5	271.17	0.1394	0.122324
D_melanogaster	D_vijaysegarani	41.33	70.33	1.1479	41.67	271.67	0.1716	0.14949
D_melanogaster	E_heraclei	25	66.33	0.5236	30	275.67	0.1176	0.224599
D_melanogaster	F_fuscipennis	39.83	70.83	1.0391	34.17	271.17	0.1379	0.132711
D_melanogaster	M_westermanni	34	67.33	0.839	37	274.67	0.1485	0.176996
D_melanogaster	P_utilis	29.17	66.83	0.654	48.83	275.17	0.2025	0.309633
D_melanogaster	R_batava	24.5	67.33	0.4979	40.5	274.67	0.1642	0.329785
D_melanogaster	R_cerasi	35.5	68.17	0.8891	41.5	273.83	0.1693	0.190417
D_melanogaster	R_completa	26.5	67	0.5621	34.5	275	0.1373	0.244263
D_melanogaster	R_pomonella	27	67.83	0.5674	36	274.17	0.1443	0.254318
D_melanogaster	R_zephyria	28	67.83	0.5995	35	274.17	0.1399	0.233361
D_melanogaster	T_californica	22.67	65.5	0.4641	31.33	276.5	0.1229	0.264814
D_melanogaster	T_femoralis	25.67	65.5	0.5544	29.33	276.5	0.1144	0.206349
D_melanogaster	Z_cilifer	40.5	69.33	1.1317	34.5	272.67	0.1386	0.122471
D_melanogaster	Z_cucurbitae	43	70.83	1.2432	36	271.17	0.1461	0.117519
D_melanogaster	Z_diaphorus	45	70.67	1.4181	39	271.33	0.1596	0.112545
D_melanogaster	Z_proprediaphora	42.5	70.33	1.2287	37.5	271.67	0.1526	0.124196
D_melanogaster	Z_scutellaris	44.5	70.67	1.3727	37.5	271.33	0.1528	0.111313
D_melanogaster	Z_scutellatus	42	71.17	1.1594	38	270.83	0.1553	0.133949
D_melanogaster	Z_strigifinis	40	69	1.1119	39	273	0.1585	0.142549
D_melanogaster	Z_tau	40.67	70.67	1.0935	38.33	271.33	0.1565	0.143118

[truncated: 4 more sheets: ND4, ND4L, ND5, ND6]
