# Supplementary material for: Mitochondrial Genome Variations and Possible Adaptive Implications in Some Tephritid Flies (Diptera, Tephritidae)
Source: Int J Mol Sci. 2025 Jun 10;26(12):5560. doi: 10.3390/ijms26125560 (PMC12193529; doi:10.3390/ijms26125560)
Supplement: Supplementary file 1 [file ijms-26-05560-s001.zip › Supplementary Table S8 modif 27-02.xlsx]

## Sheet: Per_species
Sp	Gene	GC1	GC2	GC3	GC12
Bactrocera tsuneonis	ND2	0.352	0.355	0.383	0.3535
Bactrocera tsuneonis	COX1	0.501	0.394	0.374	0.4475
Bactrocera tsuneonis	COX2	0.505	0.342	0.351	0.4235
Bactrocera tsuneonis	ATP8	0.28	0.38	0.36	0.33
Bactrocera tsuneonis	ATP6	0.439	0.394	0.416	0.4165
Bactrocera tsuneonis	COX3	0.498	0.382	0.373	0.44
Bactrocera tsuneonis	ND3	0.393	0.357	0.411	0.375
Bactrocera tsuneonis	ND5	0.319	0.353	0.333	0.336
Bactrocera tsuneonis	ND4	0.327	0.345	0.293	0.336
Bactrocera tsuneonis	ND4L	0.306	0.265	0.316	0.2855
Bactrocera tsuneonis	ND6	0.395	0.308	0.314	0.3515
Bactrocera tsuneonis	CYTB	0.481	0.348	0.38	0.4145
Bactrocera tsuneonis	ND1	0.353	0.34	0.314	0.3465
Bactrocera minax	ND2	0.343	0.343	0.422	0.343
Bactrocera minax	COX1	0.49	0.398	0.394	0.444
Bactrocera minax	COX2	0.505	0.342	0.365	0.4235
Bactrocera minax	ATP8	0.34	0.36	0.36	0.35
Bactrocera minax	ATP6	0.452	0.365	0.347	0.4085
Bactrocera minax	COX3	0.464	0.376	0.256	0.42
Bactrocera minax	ND3	0.348	0.348	0.357	0.348
Bactrocera minax	ND5	0.336	0.347	0.287	0.3415
Bactrocera minax	ND4	0.319	0.342	0.321	0.3305
Bactrocera minax	ND4L	0.316	0.276	0.265	0.296
Bactrocera minax	ND6	0.343	0.308	0.314	0.3255
Bactrocera minax	CYTB	0.493	0.33	0.39	0.4115
Bactrocera minax	ND1	0.334	0.331	0.166	0.3325
Bactrocera rubigina	ND2	0.269	0.311	0.139	0.29
Bactrocera rubigina	COX1	0.484	0.387	0.183	0.4355
Bactrocera rubigina	COX2	0.471	0.336	0.211	0.4035
Bactrocera rubigina	ATP8	0.149	0.34	0.213	0.2445
Bactrocera rubigina	ATP6	0.402	0.384	0.224	0.393
Bactrocera rubigina	COX3	0.442	0.378	0.171	0.41
Bactrocera rubigina	ND3	0.254	0.333	0.149	0.2935
Bactrocera rubigina	ND5	0.307	0.323	0.143	0.315
Bactrocera rubigina	ND4	0.277	0.32	0.161	0.2985
Bactrocera rubigina	ND4L	0.278	0.278	0.186	0.278
Bactrocera rubigina	ND6	0.272	0.266	0.104	0.269
Bactrocera rubigina	CYTB	0.425	0.318	0.219	0.3715
Bactrocera rubigina	ND1	0.315	0.309	0.166	0.312
Bactrocera melastomatos	ND2	0.269	0.311	0.145	0.29
Bactrocera melastomatos	COX1	0.482	0.384	0.189	0.433
Bactrocera melastomatos	COX2	0.471	0.336	0.211	0.4035
Bactrocera melastomatos	ATP8	0.2	0.34	0.22	0.27
Bactrocera melastomatos	ATP6	0.4	0.382	0.214	0.391
Bactrocera melastomatos	COX3	0.442	0.373	0.169	0.4075
Bactrocera melastomatos	ND3	0.246	0.333	0.167	0.2895
Bactrocera melastomatos	ND5	0.306	0.324	0.148	0.315
Bactrocera melastomatos	ND4	0.279	0.32	0.153	0.2995
Bactrocera melastomatos	ND4L	0.278	0.278	0.186	0.278
Bactrocera melastomatos	ND6	0.272	0.266	0.104	0.269
Bactrocera melastomatos	CYTB	0.425	0.318	0.222	0.3715
Bactrocera melastomatos	ND1	0.318	0.325	0.159	0.3215
Bactrocera ruiliensis	ND2	0.287	0.302	0.196	0.2945
Bactrocera ruiliensis	COX1	0.476	0.388	0.175	0.432
Bactrocera ruiliensis	COX2	0.478	0.339	0.165	0.4085
Bactrocera ruiliensis	ATP8	0.196	0.373	0.216	0.2845
Bactrocera ruiliensis	ATP6	0.417	0.381	0.119	0.399
Bactrocera ruiliensis	COX3	0.472	0.38	0.196	0.426
Bactrocera ruiliensis	ND3	0.289	0.333	0.158	0.311
Bactrocera ruiliensis	ND5	0.31	0.323	0.166	0.3165
Bactrocera ruiliensis	ND4	0.287	0.305	0.149	0.296
Bactrocera ruiliensis	ND4L	0.278	0.268	0.124	0.273
Bactrocera ruiliensis	ND6	0.259	0.287	0.121	0.273
Bactrocera ruiliensis	CYTB	0.449	0.318	0.214	0.3835
Bactrocera ruiliensis	ND1	0.316	0.319	0.141	0.3175
Bactrocera thailandica	ND2	0.287	0.302	0.196	0.2945
Bactrocera thailandica	COX1	0.476	0.388	0.175	0.432
Bactrocera thailandica	COX2	0.478	0.339	0.165	0.4085
Bactrocera thailandica	ATP8	0.2	0.38	0.2	0.29
Bactrocera thailandica	ATP6	0.416	0.379	0.123	0.3975
Bactrocera thailandica	COX3	0.472	0.38	0.196	0.426
Bactrocera thailandica	ND3	0.289	0.333	0.158	0.311
Bactrocera thailandica	ND5	0.31	0.323	0.166	0.3165
Bactrocera thailandica	ND4	0.287	0.305	0.151	0.296
Bactrocera thailandica	ND4L	0.278	0.268	0.124	0.273
Bactrocera thailandica	ND6	0.259	0.287	0.121	0.273
Bactrocera thailandica	CYTB	0.449	0.318	0.214	0.3835
Bactrocera thailandica	ND1	0.315	0.318	0.145	0.3165
Bactrocera carambolae	ND2	0.281	0.305	0.181	0.293
Bactrocera carambolae	COX1	0.479	0.386	0.167	0.4325
Bactrocera carambolae	COX2	0.475	0.336	0.166	0.4055
Bactrocera carambolae	ATP8	0.2	0.38	0.18	0.29
Bactrocera carambolae	ATP6	0.42	0.379	0.11	0.3995
Bactrocera carambolae	COX3	0.452	0.38	0.188	0.416
Bactrocera carambolae	ND3	0.298	0.333	0.184	0.3155
Bactrocera carambolae	ND5	0.304	0.327	0.159	0.3155
Bactrocera carambolae	ND4	0.287	0.307	0.156	0.297
Bactrocera carambolae	ND4L	0.268	0.268	0.134	0.268
Bactrocera carambolae	ND6	0.266	0.283	0.139	0.2745
Bactrocera carambolae	CYTB	0.437	0.32	0.243	0.3785
Bactrocera carambolae	ND1	0.316	0.319	0.166	0.3175
Bactrocera dorsalis	ND2	0.283	0.304	0.19	0.2935
Bactrocera dorsalis	COX1	0.477	0.386	0.175	0.4315
Bactrocera dorsalis	COX2	0.475	0.336	0.179	0.4055
Bactrocera dorsalis	ATP8	0.2	0.38	0.16	0.29
Bactrocera dorsalis	ATP6	0.411	0.379	0.128	0.395
Bactrocera dorsalis	COX3	0.462	0.378	0.173	0.42
Bactrocera dorsalis	ND3	0.298	0.333	0.14	0.3155
Bactrocera dorsalis	ND5	0.306	0.325	0.147	0.3155
Bactrocera dorsalis	ND4	0.291	0.305	0.156	0.298
Bactrocera dorsalis	ND4L	0.268	0.268	0.155	0.268
Bactrocera dorsalis	ND6	0.272	0.283	0.139	0.2775
Bactrocera dorsalis	CYTB	0.44	0.32	0.251	0.38
Bactrocera dorsalis	ND1	0.316	0.319	0.147	0.3175
Bactrocera neohumeralis	ND2	0.297	0.312	0.249	0.3045
Bactrocera neohumeralis	COX1	0.484	0.388	0.211	0.436
Bactrocera neohumeralis	COX2	0.484	0.341	0.179	0.4125
Bactrocera neohumeralis	ATP8	0.22	0.36	0.22	0.29
Bactrocera neohumeralis	ATP6	0.42	0.379	0.187	0.3995
Bactrocera neohumeralis	COX3	0.478	0.382	0.215	0.43
Bactrocera neohumeralis	ND3	0.313	0.348	0.2	0.3305
Bactrocera neohumeralis	ND5	0.317	0.326	0.218	0.3215
Bactrocera neohumeralis	ND4	0.292	0.312	0.187	0.302
Bactrocera neohumeralis	ND4L	0.268	0.268	0.103	0.268
Bactrocera neohumeralis	ND6	0.277	0.283	0.168	0.28
Bactrocera neohumeralis	CYTB	0.456	0.32	0.273	0.388
Bactrocera neohumeralis	ND1	0.303	0.319	0.15	0.311
Bactrocera tryoni	ND2	0.303	0.312	0.243	0.3075
Bactrocera tryoni	COX1	0.485	0.389	0.214	0.437
Bactrocera tryoni	COX2	0.484	0.341	0.179	0.4125
Bactrocera tryoni	ATP8	0.22	0.36	0.26	0.29
Bactrocera tryoni	ATP6	0.418	0.382	0.2	0.4
Bactrocera tryoni	COX3	0.482	0.378	0.221	0.43
Bactrocera tryoni	ND3	0.313	0.348	0.183	0.3305
Bactrocera tryoni	ND5	0.316	0.326	0.216	0.321
Bactrocera tryoni	ND4	0.292	0.314	0.178	0.303
Bactrocera tryoni	ND4L	0.268	0.268	0.113	0.268
Bactrocera tryoni	ND6	0.277	0.277	0.179	0.277
Bactrocera tryoni	CYTB	0.455	0.318	0.263	0.3865
Bactrocera tryoni	ND1	0.303	0.319	0.15	0.311
Bactrocera correcta	ND2	0.272	0.305	0.172	0.2885
Bactrocera correcta	COX1	0.487	0.386	0.195	0.4365
Bactrocera correcta	COX2	0.48	0.336	0.148	0.408
Bactrocera correcta	ATP8	0.2	0.36	0.2	0.28
Bactrocera correcta	ATP6	0.406	0.379	0.142	0.3925
Bactrocera correcta	COX3	0.462	0.382	0.199	0.422
Bactrocera correcta	ND3	0.333	0.333	0.14	0.333
Bactrocera correcta	ND5	0.307	0.327	0.142	0.317
Bactrocera correcta	ND4	0.28	0.31	0.137	0.295
Bactrocera correcta	ND4L	0.278	0.268	0.082	0.273
Bactrocera correcta	ND6	0.289	0.272	0.179	0.2805
Bactrocera correcta	CYTB	0.43	0.318	0.227	0.374
Bactrocera correcta	ND1	0.307	0.327	0.142	0.317
Bactrocera zonata	ND2	0.281	0.311	0.169	0.296
Bactrocera zonata	COX1	0.492	0.388	0.165	0.44
Bactrocera zonata	COX2	0.482	0.339	0.188	0.4105
Bactrocera zonata	ATP8	0.216	0.373	0.255	0.2945
Bactrocera zonata	ATP6	0.406	0.379	0.164	0.3925
Bactrocera zonata	COX3	0.478	0.378	0.189	0.428
Bactrocera zonata	ND3	0.316	0.325	0.193	0.3205
Bactrocera zonata	ND5	0.301	0.326	0.177	0.3135
Bactrocera zonata	ND4	0.29	0.311	0.139	0.3005
Bactrocera zonata	ND4L	0.289	0.268	0.103	0.2785
Bactrocera zonata	ND6	0.26	0.26	0.168	0.26
Bactrocera zonata	CYTB	0.438	0.318	0.208	0.378
Bactrocera zonata	ND1	0.306	0.326	0.145	0.316
Bactrocera frauenfeldi	ND2	0.275	0.308	0.172	0.2915
Bactrocera frauenfeldi	COX1	0.489	0.386	0.165	0.4375
Bactrocera frauenfeldi	COX2	0.475	0.336	0.188	0.4055
Bactrocera frauenfeldi	ATP8	0.2	0.34	0.22	0.27
Bactrocera frauenfeldi	ATP6	0.395	0.382	0.132	0.3885
Bactrocera frauenfeldi	COX3	0.458	0.378	0.157	0.418
Bactrocera frauenfeldi	ND3	0.289	0.333	0.132	0.311
Bactrocera frauenfeldi	ND5	0.299	0.323	0.14	0.311
Bactrocera frauenfeldi	ND4	0.28	0.311	0.148	0.2955
Bactrocera frauenfeldi	ND4L	0.289	0.268	0.103	0.2785
Bactrocera frauenfeldi	ND6	0.266	0.283	0.087	0.2745
Bactrocera frauenfeldi	CYTB	0.441	0.318	0.192	0.3795
Bactrocera frauenfeldi	ND1	0.302	0.321	0.166	0.3115
Bactrocera arecae	ND2	0.292	0.307	0.256	0.2995
Bactrocera arecae	COX1	0.485	0.388	0.231	0.4365
Bactrocera arecae	COX2	0.48	0.332	0.184	0.406
Bactrocera arecae	ATP8	0.24	0.38	0.28	0.31
Bactrocera arecae	ATP6	0.4	0.382	0.177	0.391
Bactrocera arecae	COX3	0.454	0.378	0.243	0.416
Bactrocera arecae	ND3	0.281	0.333	0.246	0.307
Bactrocera arecae	ND5	0.314	0.326	0.194	0.32
Bactrocera arecae	ND4	0.287	0.323	0.141	0.305
Bactrocera arecae	ND4L	0.268	0.268	0.103	0.268
Bactrocera arecae	ND6	0.283	0.26	0.173	0.2715
Bactrocera arecae	CYTB	0.448	0.32	0.27	0.384
Bactrocera arecae	ND1	0.308	0.321	0.224	0.3145
Bactrocera limbifera	ND2	0.277	0.31	0.184	0.2935
Bactrocera limbifera	COX1	0.488	0.387	0.202	0.4375
Bactrocera limbifera	COX2	0.459	0.329	0.203	0.394
Bactrocera limbifera	ATP8	0.22	0.36	0.32	0.29
Bactrocera limbifera	ATP6	0.405	0.386	0.2	0.3955
Bactrocera limbifera	COX3	0.476	0.384	0.208	0.43
Bactrocera limbifera	ND3	0.316	0.333	0.184	0.3245
Bactrocera limbifera	ND5	0.294	0.323	0.161	0.3085
Bactrocera limbifera	ND4	0.284	0.318	0.207	0.301
Bactrocera limbifera	ND4L	0.265	0.276	0.133	0.2705
Bactrocera limbifera	ND6	0.272	0.283	0.098	0.2775
Bactrocera limbifera	CYTB	0.451	0.32	0.221	0.3855
Bactrocera limbifera	ND1	0.315	0.321	0.169	0.318
Bactrocera ritsemai	ND2	0.297	0.318	0.228	0.3075
Bactrocera ritsemai	COX1	0.499	0.386	0.26	0.4425
Bactrocera ritsemai	COX2	0.482	0.338	0.257	0.41
Bactrocera ritsemai	ATP8	0.26	0.36	0.22	0.31
Bactrocera ritsemai	ATP6	0.411	0.384	0.224	0.3975
Bactrocera ritsemai	COX3	0.462	0.382	0.287	0.422
Bactrocera ritsemai	ND3	0.307	0.333	0.202	0.32
Bactrocera ritsemai	ND5	0.297	0.324	0.209	0.3105
Bactrocera ritsemai	ND4	0.285	0.317	0.196	0.301
Bactrocera ritsemai	ND4L	0.289	0.268	0.165	0.2785
Bactrocera ritsemai	ND6	0.324	0.272	0.191	0.298
Bactrocera ritsemai	CYTB	0.447	0.318	0.263	0.3825
Bactrocera ritsemai	ND1	0.323	0.312	0.184	0.3175
Bactrocera umbrosa	ND2	0.301	0.325	0.28	0.313
Bactrocera umbrosa	COX1	0.487	0.393	0.313	0.44
Bactrocera umbrosa	COX2	0.466	0.327	0.323	0.3965
Bactrocera umbrosa	ATP8	0.24	0.42	0.36	0.33
Bactrocera umbrosa	ATP6	0.403	0.385	0.276	0.394
Bactrocera umbrosa	COX3	0.448	0.381	0.282	0.4145
Bactrocera umbrosa	ND3	0.348	0.33	0.226	0.339
Bactrocera umbrosa	ND5	0.311	0.325	0.231	0.318
Bactrocera umbrosa	ND4	0.291	0.33	0.234	0.3105
Bactrocera umbrosa	ND4L	0.299	0.278	0.196	0.2885
Bactrocera umbrosa	ND6	0.329	0.277	0.243	0.303
Bactrocera umbrosa	CYTB	0.434	0.322	0.331	0.378
Bactrocera umbrosa	ND1	0.316	0.335	0.261	0.3255
Bactrocera latifrons	ND2	0.292	0.325	0.256	0.3085
Bactrocera latifrons	COX1	0.489	0.391	0.271	0.44
Bactrocera latifrons	COX2	0.466	0.336	0.296	0.401
Bactrocera latifrons	ATP8	0.2	0.42	0.2	0.31
Bactrocera latifrons	ATP6	0.423	0.382	0.245	0.4025
Bactrocera latifrons	COX3	0.466	0.382	0.279	0.424
Bactrocera latifrons	ND3	0.33	0.365	0.2	0.3475
Bactrocera latifrons	ND5	0.312	0.324	0.222	0.318
Bactrocera latifrons	ND4	0.299	0.317	0.242	0.308
Bactrocera latifrons	ND4L	0.265	0.276	0.173	0.2705
Bactrocera latifrons	ND6	0.283	0.277	0.243	0.28
Bactrocera latifrons	CYTB	0.467	0.317	0.281	0.392
Bactrocera latifrons	ND1	0.333	0.327	0.188	0.33
Bactrocera biguttula	ND2	0.266	0.302	0.254	0.284
Bactrocera biguttula	COX1	0.472	0.39	0.197	0.431
Bactrocera biguttula	COX2	0.507	0.336	0.197	0.4215
Bactrocera biguttula	ATP8	0.22	0.36	0.22	0.29
Bactrocera biguttula	ATP6	0.406	0.379	0.233	0.3925
Bactrocera biguttula	COX3	0.486	0.373	0.209	0.4295
Bactrocera biguttula	ND3	0.333	0.333	0.123	0.333
Bactrocera biguttula	ND5	0.283	0.317	0.162	0.3
Bactrocera biguttula	ND4	0.273	0.316	0.175	0.2945
Bactrocera biguttula	ND4L	0.268	0.258	0.165	0.263
Bactrocera biguttula	ND6	0.26	0.277	0.139	0.2685
Bactrocera biguttula	CYTB	0.438	0.318	0.216	0.378
Bactrocera biguttula	ND1	0.316	0.326	0.158	0.321
Bactrocera oleae	ND2	0.269	0.302	0.257	0.2855
Bactrocera oleae	COX1	0.48	0.386	0.223	0.433
Bactrocera oleae	COX2	0.502	0.341	0.229	0.4215
Bactrocera oleae	ATP8	0.22	0.36	0.22	0.29
Bactrocera oleae	ATP6	0.406	0.379	0.215	0.3925
Bactrocera oleae	COX3	0.48	0.376	0.236	0.428
Bactrocera oleae	ND3	0.316	0.333	0.158	0.3245
Bactrocera oleae	ND5	0.293	0.309	0.155	0.301
Bactrocera oleae	ND4	0.272	0.327	0.193	0.2995
Bactrocera oleae	ND4L	0.268	0.258	0.175	0.263
Bactrocera oleae	ND6	0.26	0.277	0.139	0.2685
Bactrocera oleae	CYTB	0.443	0.32	0.224	0.3815
Bactrocera oleae	ND1	0.309	0.325	0.177	0.317
Dacus axanus	ND2	0.288	0.291	0.225	0.2895
Dacus axanus	COI	0.475	0.387	0.228	0.431
Dacus axanus	COII	0.457	0.327	0.161	0.392
Dacus axanus	ATP8	0.255	0.373	0.157	0.314
Dacus axanus	ATP6	0.388	0.374	0.178	0.381
Dacus axanus	COIII	0.442	0.386	0.279	0.414
Dacus axanus	ND3	0.228	0.307	0.219	0.2675
Dacus axanus	ND5	0.296	0.319	0.191	0.3075
Dacus axanus	ND4	0.27	0.314	0.188	0.292
Dacus axanus	ND4L	0.278	0.268	0.134	0.273
Dacus axanus	ND6	0.279	0.262	0.209	0.2705
Dacus axanus	CYTB	0.427	0.318	0.247	0.3725
Dacus axanus	ND1	0.315	0.322	0.141	0.3185
Dacus conopsoides	ND2	0.295	0.298	0.229	0.2965
Dacus conopsoides	COX1	0.468	0.39	0.237	0.429
Dacus conopsoides	COX2	0.457	0.327	0.197	0.392
Dacus conopsoides	ATP8	0.24	0.38	0.22	0.31
Dacus conopsoides	ATP6	0.416	0.374	0.265	0.395
Dacus conopsoides	COX3	0.45	0.378	0.261	0.414
Dacus conopsoides	ND3	0.272	0.298	0.254	0.285
Dacus conopsoides	ND5	0.287	0.317	0.207	0.302
Dacus conopsoides	ND4	0.276	0.314	0.175	0.295
Dacus conopsoides	ND4L	0.247	0.278	0.216	0.2625
Dacus conopsoides	ND6	0.314	0.267	0.192	0.2905
Dacus conopsoides	CYTB	0.452	0.321	0.268	0.3865
Dacus conopsoides	ND1	0.311	0.333	0.204	0.322
Dacus longicornis	ND2	0.295	0.298	0.229	0.2965
Dacus longicornis	COX1	0.47	0.39	0.237	0.43
Dacus longicornis	COX2	0.457	0.327	0.215	0.392
Dacus longicornis	ATP8	0.24	0.38	0.22	0.31
Dacus longicornis	ATP6	0.416	0.374	0.269	0.395
Dacus longicornis	COX3	0.45	0.373	0.269	0.4115
Dacus longicornis	ND3	0.272	0.298	0.254	0.285
Dacus longicornis	ND5	0.286	0.318	0.221	0.302
Dacus longicornis	ND4	0.273	0.312	0.175	0.2925
Dacus longicornis	ND4L	0.247	0.278	0.216	0.2625
Dacus longicornis	ND6	0.304	0.269	0.187	0.2865
Dacus longicornis	CYTB	0.454	0.32	0.279	0.387
Dacus longicornis	ND1	0.32	0.337	0.204	0.3285
Dacus haikouenis	ND2	0.283	0.301	0.226	0.292
Dacus haikouenis	COX1	0.463	0.386	0.185	0.4245
Dacus haikouenis	COX2	0.457	0.332	0.175	0.3945
Dacus haikouenis	ATP8	0.22	0.38	0.16	0.3
Dacus haikouenis	ATP6	0.384	0.379	0.183	0.3815
Dacus haikouenis	COX3	0.458	0.373	0.241	0.4155
Dacus haikouenis	ND3	0.325	0.333	0.202	0.329
Dacus haikouenis	ND5	0.299	0.315	0.158	0.307
Dacus haikouenis	ND4	0.275	0.297	0.158	0.286
Dacus haikouenis	ND4L	0.268	0.268	0.175	0.268
Dacus haikouenis	ND6	0.269	0.298	0.17	0.2835
Dacus haikouenis	CYTB	0.43	0.315	0.205	0.3725
Dacus haikouenis	ND1	0.322	0.322	0.111	0.322
Dacus trimacula	ND2	0.268	0.292	0.256	0.28
Dacus trimacula	COX1	0.472	0.39	0.215	0.431
Dacus trimacula	COX2	0.462	0.336	0.224	0.399
Dacus trimacula	ATP8	0.28	0.4	0.18	0.34
Dacus trimacula	ATP6	0.361	0.384	0.205	0.3725
Dacus trimacula	COX3	0.456	0.376	0.236	0.416
Dacus trimacula	ND3	0.307	0.333	0.175	0.32
Dacus trimacula	ND5	0.295	0.321	0.181	0.308
Dacus trimacula	ND4	0.291	0.303	0.188	0.297
Dacus trimacula	ND4L	0.237	0.268	0.155	0.2525
Dacus trimacula	ND6	0.249	0.272	0.173	0.2605
Dacus trimacula	CYTB	0.452	0.318	0.197	0.385
Dacus trimacula	ND1	0.323	0.329	0.187	0.326
Dacus vijaysegarani	ND2	0.262	0.295	0.229	0.2785
Dacus vijaysegarani	COX1	0.473	0.388	0.203	0.4305
Dacus vijaysegarani	COX2	0.453	0.327	0.166	0.39
Dacus vijaysegarani	ATP8	0.3	0.42	0.14	0.36
Dacus vijaysegarani	ATP6	0.382	0.382	0.205	0.382
Dacus vijaysegarani	COX3	0.466	0.378	0.201	0.422
Dacus vijaysegarani	ND3	0.281	0.342	0.202	0.3115
Dacus vijaysegarani	ND5	0.299	0.315	0.181	0.307
Dacus vijaysegarani	ND4	0.296	0.3	0.19	0.298
Dacus vijaysegarani	ND4L	0.278	0.278	0.175	0.278
Dacus vijaysegarani	ND6	0.249	0.277	0.145	0.263
Dacus vijaysegarani	CYTB	0.44	0.32	0.197	0.38
Dacus vijaysegarani	ND1	0.312	0.331	0.179	0.3215
Dacus bivittatus	ND2	0.289	0.295	0.226	0.292
Dacus bivittatus	COI	0.481	0.384	0.193	0.4325
Dacus bivittatus	COII	0.462	0.332	0.175	0.397
Dacus bivittatus	ATP8	0.28	0.38	0.14	0.33
Dacus bivittatus	ATP6	0.393	0.379	0.174	0.386
Dacus bivittatus	COIII	0.478	0.378	0.197	0.428
Dacus bivittatus	ND3	0.298	0.316	0.193	0.307
Dacus bivittatus	ND5	0.287	0.333	0.182	0.31
Dacus bivittatus	ND4	0.278	0.319	0.187	0.2985
Dacus bivittatus	ND4L	0.268	0.247	0.072	0.2575
Dacus bivittatus	ND6	0.266	0.266	0.145	0.266
Dacus bivittatus	CYTB	0.444	0.315	0.227	0.3795
Dacus bivittatus	ND1	0.313	0.323	0.161	0.318
Zeugodacus scutellaris	ND2	0.284	0.302	0.19	0.293
Zeugodacus scutellaris	COX1	0.474	0.386	0.144	0.43
Zeugodacus scutellaris	COX2	0.489	0.336	0.126	0.4125
Zeugodacus scutellaris	ATP8	0.24	0.36	0.14	0.3
Zeugodacus scutellaris	ATP6	0.404	0.381	0.138	0.3925
Zeugodacus scutellaris	COX3	0.466	0.378	0.173	0.422
Zeugodacus scutellaris	ND3	0.333	0.316	0.202	0.3245
Zeugodacus scutellaris	ND5	0.29	0.321	0.149	0.3055
Zeugodacus scutellaris	ND4	0.288	0.313	0.167	0.3005
Zeugodacus scutellaris	ND4L	0.258	0.258	0.103	0.258
Zeugodacus scutellaris	ND6	0.289	0.272	0.087	0.2805
Zeugodacus scutellaris	CYTB	0.436	0.318	0.189	0.377
Zeugodacus scutellaris	ND1	0.309	0.322	0.127	0.3155
Zeugodacus proprediaphora	ND2	0.277	0.31	0.196	0.2935
Zeugodacus proprediaphora	COX	0.48	0.386	0.14	0.433
Zeugodacus proprediaphora	COX	0.489	0.336	0.135	0.4125
Zeugodacus proprediaphora	ATP	0.24	0.36	0.14	0.3
Zeugodacus proprediaphora	ATP	0.39	0.381	0.156	0.3855
Zeugodacus proprediaphora	COX	0.466	0.378	0.181	0.422
Zeugodacus proprediaphora	ND3	0.325	0.316	0.202	0.3205
Zeugodacus proprediaphora	ND5	0.286	0.318	0.131	0.302
Zeugodacus proprediaphora	ND4	0.281	0.314	0.151	0.2975
Zeugodacus proprediaphora	ND4	0.268	0.258	0.113	0.263
Zeugodacus proprediaphora	ND6	0.301	0.272	0.098	0.2865
Zeugodacus proprediaphora	CYT	0.441	0.318	0.159	0.3795
Zeugodacus proprediaphora	ND1	0.312	0.309	0.114	0.3105
Zeugodacus diaphorus	ND2	0.274	0.304	0.181	0.289
Zeugodacus diaphorus	COX1	0.48	0.388	0.145	0.434
Zeugodacus diaphorus	COX2	0.484	0.336	0.112	0.41
Zeugodacus diaphorus	ATP8	0.24	0.36	0.12	0.3
Zeugodacus diaphorus	ATP6	0.397	0.379	0.128	0.388
Zeugodacus diaphorus	COX3	0.462	0.378	0.193	0.42
Zeugodacus diaphorus	ND3	0.333	0.316	0.175	0.3245
Zeugodacus diaphorus	ND5	0.287	0.319	0.134	0.303
Zeugodacus diaphorus	ND4	0.289	0.31	0.131	0.2995
Zeugodacus diaphorus	ND4L	0.268	0.258	0.093	0.263
Zeugodacus diaphorus	ND6	0.295	0.266	0.127	0.2805
Zeugodacus diaphorus	CYTB	0.441	0.318	0.173	0.3795
Zeugodacus diaphorus	ND1	0.303	0.319	0.107	0.311
Zeugodacus scutellatus	ND2	0.302	0.299	0.211	0.3005
Zeugodacus scutellatus	COX1	0.481	0.386	0.197	0.4335
Zeugodacus scutellatus	COX2	0.489	0.336	0.184	0.4125
Zeugodacus scutellatus	ATP8	0.24	0.36	0.1	0.3
Zeugodacus scutellatus	ATP6	0.4	0.382	0.164	0.391
Zeugodacus scutellatus	COX3	0.472	0.38	0.204	0.426
Zeugodacus scutellatus	ND3	0.357	0.304	0.139	0.3305
Zeugodacus scutellatus	ND5	0.286	0.32	0.183	0.303
Zeugodacus scutellatus	ND4	0.284	0.312	0.186	0.298
Zeugodacus scutellatus	ND4L	0.268	0.258	0.103	0.263
Zeugodacus scutellatus	ND6	0.301	0.277	0.15	0.289
Zeugodacus scutellatus	CYTB	0.439	0.322	0.207	0.3805
Zeugodacus scutellatus	ND1	0.321	0.309	0.144	0.315
Zeugodacus strigifinis	ND2	0.282	0.303	0.222	0.2925
Zeugodacus strigifinis	COX1	0.467	0.386	0.191	0.4265
Zeugodacus strigifinis	COX2	0.457	0.327	0.17	0.392
Zeugodacus strigifinis	ATP8	0.22	0.34	0.16	0.28
Zeugodacus strigifinis	ATP6	0.374	0.374	0.151	0.374
Zeugodacus strigifinis	COX3	0.454	0.382	0.227	0.418
Zeugodacus strigifinis	ND3	0.289	0.298	0.175	0.2935
Zeugodacus strigifinis	ND5	0.299	0.308	0.146	0.3035
Zeugodacus strigifinis	ND4	0.275	0.307	0.186	0.291
Zeugodacus strigifinis	ND4L	0.268	0.237	0.124	0.2525
Zeugodacus strigifinis	ND6	0.277	0.283	0.162	0.28
Zeugodacus strigifinis	CYTB	0.422	0.315	0.241	0.3685
Zeugodacus strigifinis	ND1	0.32	0.32	0.165	0.32
Zeugodacus cucurbitae	ND2	0.283	0.301	0.229	0.292
Zeugodacus cucurbitae	COX1	0.471	0.386	0.181	0.4285
Zeugodacus cucurbitae	COX2	0.462	0.336	0.197	0.399
Zeugodacus cucurbitae	ATP8	0.24	0.36	0.22	0.3
Zeugodacus cucurbitae	ATP6	0.361	0.374	0.196	0.3675
Zeugodacus cucurbitae	COX3	0.466	0.378	0.217	0.422
Zeugodacus cucurbitae	ND3	0.333	0.316	0.175	0.3245
Zeugodacus cucurbitae	ND5	0.308	0.322	0.148	0.315
Zeugodacus cucurbitae	ND4	0.287	0.326	0.155	0.3065
Zeugodacus cucurbitae	ND4L	0.278	0.247	0.124	0.2625
Zeugodacus cucurbitae	ND6	0.324	0.295	0.139	0.3095
Zeugodacus cucurbitae	CYTB	0.443	0.32	0.227	0.3815
Zeugodacus cucurbitae	ND1	0.314	0.324	0.159	0.319
Zeugodacus tau	ND2	0.275	0.296	0.215	0.2855
Zeugodacus tau	COX1	0.465	0.386	0.153	0.4255
Zeugodacus tau	COX2	0.457	0.336	0.152	0.3965
Zeugodacus tau	ATP8	0.24	0.36	0.2	0.3
Zeugodacus tau	ATP6	0.374	0.379	0.169	0.3765
Zeugodacus tau	COX3	0.47	0.378	0.213	0.424
Zeugodacus tau	ND3	0.339	0.322	0.2	0.3305
Zeugodacus tau	ND5	0.309	0.318	0.163	0.3135
Zeugodacus tau	ND4	0.299	0.313	0.131	0.306
Zeugodacus tau	ND4L	0.258	0.258	0.082	0.258
Zeugodacus tau	ND6	0.329	0.277	0.11	0.303
Zeugodacus tau	CYTB	0.449	0.318	0.195	0.3835
Zeugodacus tau	ND1	0.311	0.311	0.132	0.311
Zeugodacus cilifer	ND2	0.276	0.3	0.167	0.288
Zeugodacus cilifer	COX1	0.463	0.386	0.133	0.4245
Zeugodacus cilifer	COX2	0.466	0.336	0.17	0.401
Zeugodacus cilifer	ATP8	0.26	0.4	0.12	0.33
Zeugodacus cilifer	ATP6	0.382	0.382	0.15	0.382
Zeugodacus cilifer	COX3	0.49	0.373	0.185	0.4315
Zeugodacus cilifer	ND3	0.298	0.307	0.167	0.3025
Zeugodacus cilifer	ND5	0.302	0.325	0.131	0.3135
Zeugodacus cilifer	ND4	0.289	0.305	0.142	0.297
Zeugodacus cilifer	ND4L	0.258	0.258	0.093	0.258
Zeugodacus cilifer	ND6	0.249	0.272	0.098	0.2605
Zeugodacus cilifer	CYTB	0.456	0.32	0.191	0.388
Zeugodacus cilifer	ND1	0.31	0.314	0.137	0.312
Felderimyia fuscipennis	ND2	0.308	0.308	0.227	0.308
Felderimyia fuscipennis	COX1	0.474	0.39	0.241	0.432
Felderimyia fuscipennis	COX2	0.457	0.332	0.265	0.3945
Felderimyia fuscipennis	ATP8	0.3	0.34	0.24	0.32
Felderimyia fuscipennis	ATP6	0.394	0.389	0.222	0.3915
Felderimyia fuscipennis	COX3	0.474	0.387	0.233	0.4305
Felderimyia fuscipennis	ND3	0.33	0.313	0.165	0.3215
Felderimyia fuscipennis	ND5	0.31	0.333	0.188	0.3215
Felderimyia fuscipennis	ND4	0.297	0.333	0.235	0.315
Felderimyia fuscipennis	ND4L	0.299	0.237	0.216	0.268
Felderimyia fuscipennis	ND6	0.256	0.279	0.169	0.2675
Felderimyia fuscipennis	CYTB	0.427	0.329	0.253	0.378
Felderimyia fuscipennis	ND1	0.327	0.311	0.188	0.319
Ceratitis capitata	ND2	0.23	0.296	0.066	0.263
Ceratitis capitata	COX1	0.455	0.382	0.082	0.4185
Ceratitis capitata	COX2	0.405	0.333	0.099	0.369
Ceratitis capitata	ATP8	0.2	0.34	0.12	0.27
Ceratitis capitata	ATP6	0.361	0.374	0.082	0.3675
Ceratitis capitata	COX3	0.438	0.373	0.08	0.4055
Ceratitis capitata	ND3	0.246	0.307	0.053	0.2765
Ceratitis capitata	ND5	0.27	0.311	0.068	0.2905
Ceratitis capitata	ND4	0.264	0.298	0.076	0.281
Ceratitis capitata	ND4L	0.253	0.232	0.063	0.2425
Ceratitis capitata	ND6	0.237	0.243	0.064	0.24
Ceratitis capitata	CYTB	0.389	0.315	0.088	0.352
Ceratitis capitata	ND1	0.288	0.327	0.091	0.3075
Ceratitis rosa	ND2	0.245	0.287	0.069	0.266
Ceratitis rosa	COX1	0.455	0.382	0.08	0.4185
Ceratitis rosa	COX2	0.396	0.329	0.086	0.3625
Ceratitis rosa	ATP8	0.22	0.32	0.1	0.27
Ceratitis rosa	ATP6	0.37	0.374	0.1	0.372
Ceratitis rosa	COX3	0.45	0.373	0.068	0.4115
Ceratitis rosa	ND3	0.237	0.298	0.079	0.2675
Ceratitis rosa	ND5	0.271	0.312	0.064	0.2915
Ceratitis rosa	ND4	0.276	0.3	0.081	0.288
Ceratitis rosa	ND4L	0.242	0.242	0.084	0.242
Ceratitis rosa	ND6	0.249	0.249	0.064	0.249
Ceratitis rosa	CYTB	0.384	0.315	0.11	0.3495
Ceratitis rosa	ND1	0.294	0.327	0.087	0.3105
Ceratitis fasciventris	ND2	0.238	0.292	0.087	0.265
Ceratitis fasciventris	COX1	0.453	0.382	0.087	0.4175
Ceratitis fasciventris	COX2	0.401	0.329	0.108	0.365
Ceratitis fasciventris	ATP8	0.22	0.32	0.08	0.27
Ceratitis fasciventris	ATP6	0.37	0.374	0.096	0.372
Ceratitis fasciventris	COX3	0.446	0.373	0.088	0.4095
Ceratitis fasciventris	ND3	0.228	0.298	0.061	0.263
Ceratitis fasciventris	ND5	0.275	0.309	0.071	0.292
Ceratitis fasciventris	ND4	0.266	0.303	0.087	0.2845
Ceratitis fasciventris	ND4L	0.242	0.242	0.084	0.242
Ceratitis fasciventris	ND6	0.26	0.249	0.04	0.2545
Ceratitis fasciventris	CYTB	0.395	0.315	0.112	0.355
Ceratitis fasciventris	ND1	0.299	0.313	0.096	0.306
Ceratitis quilicii	ND2	0.239	0.29	0.069	0.2645
Ceratitis quilicii	COX1	0.453	0.382	0.068	0.4175
Ceratitis quilicii	COX2	0.405	0.329	0.099	0.367
Ceratitis quilicii	ATP8	0.22	0.32	0.08	0.27
Ceratitis quilicii	ATP6	0.37	0.374	0.087	0.372
Ceratitis quilicii	COX3	0.438	0.373	0.092	0.4055
Ceratitis quilicii	ND3	0.246	0.298	0.061	0.272
Ceratitis quilicii	ND5	0.277	0.311	0.067	0.294
Ceratitis quilicii	ND4	0.271	0.301	0.078	0.286
Ceratitis quilicii	ND4L	0.242	0.242	0.084	0.242
Ceratitis quilicii	ND6	0.249	0.249	0.052	0.249
Ceratitis quilicii	CYTB	0.395	0.315	0.099	0.355
Ceratitis quilicii	ND1	0.304	0.33	0.071	0.317
Anastrepha fraterculus	COX1	0.444	0.387	0.081	0.4155
Anastrepha fraterculus	COX2	0.439	0.327	0.117	0.383
Anastrepha fraterculus	ATP8	0.28	0.38	0.06	0.33
Anastrepha fraterculus	ATP6	0.345	0.377	0.105	0.361
Anastrepha fraterculus	COX3	0.426	0.378	0.137	0.402
Anastrepha fraterculus	ND3	0.254	0.307	0.123	0.2805
Anastrepha fraterculus	ND5	0.289	0.314	0.084	0.3015
Anastrepha fraterculus	ND4	0.274	0.306	0.076	0.29
Anastrepha fraterculus	ND4L	0.276	0.255	0.051	0.2655
Anastrepha fraterculus	ND6	0.25	0.256	0.116	0.253
Anastrepha fraterculus	CYTB	0.422	0.312	0.11	0.367
Anastrepha fraterculus	ND1	0.325	0.308	0.091	0.3165
Anastrepha fraterculus	ND2	0.237	0.282	0.102	0.2595
Rhagoletis cerasi	ND2	0.245	0.266	0.13	0.2555
Rhagoletis cerasi	COX1	0.436	0.384	0.101	0.41
Rhagoletis cerasi	COX2	0.413	0.336	0.094	0.3745
Rhagoletis cerasi	ATP8	0.2	0.24	0.1	0.22
Rhagoletis cerasi	ATP6	0.327	0.368	0.059	0.3475
Rhagoletis cerasi	COX3	0.422	0.365	0.088	0.3935
Rhagoletis cerasi	ND3	0.254	0.281	0.096	0.2675
Rhagoletis cerasi	ND5	0.266	0.3	0.092	0.283
Rhagoletis cerasi	ND4	0.252	0.303	0.131	0.2775
Rhagoletis cerasi	ND4L	0.247	0.247	0.041	0.247
Rhagoletis cerasi	ND6	0.198	0.233	0.093	0.2155
Rhagoletis cerasi	CYTB	0.389	0.31	0.115	0.3495
Rhagoletis cerasi	ND1	0.299	0.309	0.109	0.304
Rhagoletis batava	ND2	0.229	0.276	0.074	0.2525
Rhagoletis batava	COX1	0.423	0.383	0.081	0.403
Rhagoletis batava	COX2	0.395	0.327	0.09	0.361
Rhagoletis batava	ATP8	0.22	0.32	0.04	0.27
Rhagoletis batava	ATP6	0.314	0.368	0.055	0.341
Rhagoletis batava	COX3	0.434	0.369	0.088	0.4015
Rhagoletis batava	ND3	0.211	0.316	0.053	0.2635
Rhagoletis batava	ND5	0.266	0.301	0.05	0.2835
Rhagoletis batava	ND4	0.264	0.312	0.08	0.288
Rhagoletis batava	ND4L	0.227	0.247	0.052	0.237
Rhagoletis batava	ND6	0.203	0.233	0.076	0.218
Rhagoletis batava	CYTB	0.378	0.318	0.104	0.348
Rhagoletis batava	ND1	0.298	0.311	0.081	0.3045
Rhagoletis pomonella	ND2	0.234	0.286	0.086	0.26
Rhagoletis pomonella	COX1	0.456	0.381	0.105	0.4185
Rhagoletis pomonella	COX2	0.399	0.323	0.067	0.361
Rhagoletis pomonella	ATP8	0.26	0.3	0.08	0.28
Rhagoletis pomonella	ATP6	0.335	0.371	0.068	0.353
Rhagoletis pomonella	COX3	0.432	0.368	0.092	0.4
Rhagoletis pomonella	ND3	0.237	0.307	0.009	0.272
Rhagoletis pomonella	ND5	0.271	0.308	0.08	0.2895
Rhagoletis pomonella	ND4	0.237	0.306	0.067	0.2715
Rhagoletis pomonella	ND4L	0.247	0.247	0.062	0.247
Rhagoletis pomonella	ND6	0.192	0.25	0.047	0.221
Rhagoletis pomonella	CYTB	0.397	0.318	0.11	0.3575
Rhagoletis pomonella	ND1	0.308	0.311	0.071	0.3095
Rhagoletis zephyria	ND2	0.234	0.289	0.092	0.2615
Rhagoletis zephyria	COX1	0.454	0.381	0.099	0.4175
Rhagoletis zephyria	COX2	0.399	0.327	0.081	0.363
Rhagoletis zephyria	ATP8	0.204	0.347	0.102	0.2755
Rhagoletis zephyria	ATP6	0.335	0.371	0.09	0.353
Rhagoletis zephyria	COX3	0.434	0.365	0.129	0.3995
Rhagoletis zephyria	ND3	0.246	0.307	0.018	0.2765
Rhagoletis zephyria	ND5	0.271	0.308	0.08	0.2895
Rhagoletis zephyria	ND4	0.238	0.308	0.067	0.273
Rhagoletis zephyria	ND4L	0.247	0.247	0.062	0.247
Rhagoletis zephyria	ND6	0.198	0.25	0.047	0.224
Rhagoletis zephyria	CYTB	0.396	0.321	0.118	0.3585
Rhagoletis zephyria	ND1	0.314	0.311	0.077	0.3125
Rhagoletis completa	ND2	0.235	0.281	0.08	0.258
Rhagoletis completa	COX1	0.438	0.386	0.063	0.412
Rhagoletis completa	COX2	0.43	0.327	0.063	0.3785
Rhagoletis completa	ATP8	0.24	0.32	0.1	0.28
Rhagoletis completa	ATP6	0.341	0.368	0.041	0.3545
Rhagoletis completa	COX3	0.438	0.373	0.068	0.4055
Rhagoletis completa	ND3	0.219	0.289	0.018	0.254
Rhagoletis completa	ND5	0.269	0.308	0.046	0.2885
Rhagoletis completa	ND4	0.251	0.306	0.048	0.2785
Rhagoletis completa	ND4L	0.278	0.247	0.052	0.2625
Rhagoletis completa	ND6	0.233	0.227	0.087	0.23
Rhagoletis completa	CYTB	0.414	0.312	0.074	0.363
Rhagoletis completa	ND1	0.294	0.311	0.055	0.3025
Carpomya incompleta	ND2	0.248	0.29	0.124	0.269
Carpomya incompleta	COX1	0.448	0.385	0.093	0.4165
Carpomya incompleta	COX2	0.426	0.327	0.072	0.3765
Carpomya incompleta	ATP8	0.2	0.4	0.1	0.3
Carpomya incompleta	ATP6	0.364	0.373	0.068	0.3685
Carpomya incompleta	COX3	0.442	0.369	0.084	0.4055
Carpomya incompleta	ND3	0.246	0.307	0.07	0.2765
Carpomya incompleta	ND5	0.279	0.318	0.053	0.2985
Carpomya incompleta	ND4	0.261	0.312	0.062	0.2865
Carpomya incompleta	ND4L	0.278	0.247	0.072	0.2625
Carpomya incompleta	ND6	0.22	0.237	0.035	0.2285
Carpomya incompleta	CYTB	0.408	0.312	0.079	0.36
Carpomya incompleta	ND1	0.303	0.316	0.068	0.3095
Carpomya vesuviana	ND2	0.258	0.3	0.112	0.279
Carpomya vesuviana	COX1	0.444	0.385	0.099	0.4145
Carpomya vesuviana	COX2	0.444	0.327	0.076	0.3855
Carpomya vesuviana	ATP8	0.22	0.36	0.12	0.29
Carpomya vesuviana	ATP6	0.382	0.373	0.073	0.3775
Carpomya vesuviana	COX3	0.446	0.369	0.12	0.4075
Carpomya vesuviana	ND3	0.254	0.307	0.061	0.2805
Carpomya vesuviana	ND5	0.277	0.318	0.053	0.2975
Carpomya vesuviana	ND4	0.264	0.313	0.097	0.2885
Carpomya vesuviana	ND4L	0.289	0.247	0.062	0.268
Carpomya vesuviana	ND6	0.225	0.231	0.075	0.228
Carpomya vesuviana	CYTB	0.425	0.312	0.088	0.3685
Carpomya vesuviana	ND1	0.3	0.316	0.078	0.308
Acidiella diversa	ND2	0.197	0.269	0.084	0.233
Acidiella diversa	COX1	0.433	0.382	0.058	0.4075
Acidiella diversa	COX2	0.395	0.327	0.036	0.361
Acidiella diversa	ATP8	0.14	0.3	0.02	0.22
Acidiella diversa	ATP6	0.327	0.377	0.055	0.352
Acidiella diversa	COX3	0.434	0.371	0.092	0.4025
Acidiella diversa	ND3	0.219	0.289	0.061	0.254
Acidiella diversa	ND5	0.272	0.299	0.046	0.2855
Acidiella diversa	ND4	0.251	0.3	0.048	0.2755
Acidiella diversa	ND4L	0.268	0.247	0.052	0.2575
Acidiella diversa	ND6	0.192	0.233	0.052	0.2125
Acidiella diversa	CYTB	0.384	0.315	0.074	0.3495
Acidiella diversa	ND1	0.289	0.309	0.055	0.299
Euleia heraclei	ND2	0.221	0.272	0.048	0.2465
Euleia heraclei	COX1	0.429	0.386	0.042	0.4075
Euleia heraclei	COX2	0.408	0.313	0.06	0.3605
Euleia heraclei	ATP8	0.16	0.36	0.06	0.26
Euleia heraclei	ATP6	0.318	0.373	0.027	0.3455
Euleia heraclei	COX3	0.438	0.373	0.052	0.4055
Euleia heraclei	ND3	0.237	0.272	0.009	0.2545
Euleia heraclei	ND5	0.268	0.309	0.03	0.2885
Euleia heraclei	ND4	0.246	0.306	0.037	0.276
Euleia heraclei	ND4L	0.258	0.258	0.041	0.258
Euleia heraclei	ND6	0.197	0.225	0.035	0.211
Euleia heraclei	CYTB	0.395	0.312	0.058	0.3535
Euleia heraclei	ND1	0.296	0.303	0.029	0.2995
Tephritis femoralis	COX1	0.415	0.385	0.042	0.4
Tephritis femoralis	COX2	0.341	0.3	0.045	0.3205
Tephritis femoralis	ATP8	0.12	0.22	0.02	0.17
Tephritis femoralis	ATP6	0.265	0.332	0.018	0.2985
Tephritis femoralis	COX3	0.383	0.355	0.04	0.369
Tephritis femoralis	ND3	0.195	0.265	0.053	0.23
Tephritis femoralis	ND5	0.247	0.286	0.032	0.2665
Tephritis femoralis	ND4	0.22	0.273	0.034	0.2465
Tephritis femoralis	ND4L	0.221	0.2	0.063	0.2105
Tephritis femoralis	ND6	0.168	0.234	0.06	0.201
Tephritis femoralis	CYTB	0.35	0.311	0.052	0.3305
Tephritis femoralis	ND1	0.278	0.301	0.02	0.2895
Tephritis femoralis	ND2	0.174	0.252	0.04	0.213
Tephritis californica	COX1	0.409	0.385	0.05	0.397
Tephritis californica	COX2	0.341	0.295	0.05	0.318
Tephritis californica	ATP8	0.12	0.22	0	0.17
Tephritis californica	ATP6	0.269	0.323	0.04	0.296
Tephritis californica	COX3	0.379	0.355	0.048	0.367
Tephritis californica	ND3	0.204	0.265	0.053	0.2345
Tephritis californica	ND5	0.233	0.281	0.035	0.257
Tephritis californica	ND4	0.209	0.28	0.034	0.2445
Tephritis californica	ND4L	0.221	0.189	0.032	0.205
Tephritis californica	ND6	0.174	0.246	0.036	0.21
Tephritis californica	CYTB	0.345	0.31	0.055	0.3275
Tephritis californica	ND1	0.284	0.304	0.033	0.294
Tephritis californica	ND2	0.181	0.252	0.044	0.2165
Merzomyia westermanni	ND2	0.192	0.252	0.105	0.222
Merzomyia westermanni	COX1	0.41	0.388	0.125	0.399
Merzomyia westermanni	COX2	0.35	0.296	0.076	0.323
Merzomyia westermanni	ATP8	0.18	0.2	0.08	0.19
Merzomyia westermanni	ATP6	0.292	0.338	0.119	0.315
Merzomyia westermanni	COX3	0.372	0.356	0.12	0.364
Merzomyia westermanni	ND3	0.211	0.289	0.079	0.25
Merzomyia westermanni	ND5	0.246	0.289	0.066	0.2675
Merzomyia westermanni	ND4	0.235	0.285	0.1	0.26
Merzomyia westermanni	ND4L	0.211	0.211	0.126	0.211
Merzomyia westermanni	ND6	0.191	0.237	0.098	0.214
Merzomyia westermanni	CYTB	0.337	0.307	0.107	0.322
Merzomyia westermanni	ND1	0.292	0.305	0.11	0.2985
Procecidochares utilis	ND2	0.199	0.245	0.045	0.222
Procecidochares utilis	COX1	0.404	0.38	0.064	0.392
Procecidochares utilis	COX2	0.338	0.28	0.098	0.309
Procecidochares utilis	ATP8	0.12	0.22	0.02	0.17
Procecidochares utilis	ATP6	0.264	0.332	0.059	0.298
Procecidochares utilis	COX3	0.348	0.34	0.064	0.344
Procecidochares utilis	ND3	0.228	0.246	0.044	0.237
Procecidochares utilis	ND5	0.25	0.287	0.044	0.2685
Procecidochares utilis	ND4	0.202	0.271	0.051	0.2365
Procecidochares utilis	ND4L	0.211	0.211	0.095	0.211
Procecidochares utilis	ND6	0.168	0.231	0.052	0.1995
Procecidochares utilis	CYTB	0.307	0.301	0.068	0.304
Procecidochares utilis	ND1	0.274	0.293	0.033	0.2835
