# Supplementary material for: Mitochondrial Genome Variations and Possible Adaptive Implications in Some Tephritid Flies (Diptera, Tephritidae)
Source: Int J Mol Sci. 2025 Jun 10;26(12):5560. doi: 10.3390/ijms26125560 (PMC12193529; doi:10.3390/ijms26125560)
Supplement: Supplementary file 1 [file ijms-26-05560-s001.zip › Supplementary Table S9 modif 27-02.xlsx]

## Sheet: Species
ID	Subfamily	Tribe	Species	Host/Lifestyle	Distribution
NC_038164	Dacinae	Dacini	Bactrocera tsuneonis	Oligophagous citrus plants	Asia (Japan, China)
NC_014402	Dacinae	Dacini	Bactrocera minax	Oligophagous citrus plants	Asia (India, Bhutan, China)
NC_046521	Dacinae	Dacini	Bactrocera rubigina	Oligophagous Lauraceae plants	Asia (China)
NC_029467	Dacinae	Dacini	Bactrocera melastomatos	Oligophagous Melastomataceae fruits	Asia (India, Thailand, Singapore)
NC_046952	Dacinae	Dacini	Bactrocera ruiliensis	Oligophagous Citrus plants	Asia (China)
NC_053983	Dacinae	Dacini	Bactrocera thailandica	Polyphagous Myrtaceae, Rosaceae fruits (guava, peach) and Elaeocarpaceae plants	Asia (Thailand)
NC_009772	Dacinae	Dacini	Bactrocera carambolae	Polyphagous mostly Carambola fruit	Asia (Thailand, India, Malaysia, Indonesia) Introduced to Guyanas, Surinam and Brazil
NC_008748	Dacinae	Dacini	Bactrocera dorsalis	Polyphagous commercial fruits	Asia (India, Sri Lanka to Vietnam, Taiwan) Introduced to Hawaii and Marianas
NC_062139	Dacinae	Dacini	Bactrocera neohumeralis	Polyphagous Myrtaceae, Rosaceae fruits (guava, coffee) and Combretaceae plants	Australia
NC_014611	Dacinae	Dacini	Bactrocera tryoni	Polyphagous commercial fruits	Australia
NC_018787	Dacinae	Dacini	Bactrocera correcta	Polyphagous commercial fruits	Asia (Pakistan, India, Nepal, Sri Lanka, Thailand, China)
NC_027725	Dacinae	Dacini	Bactrocera zonata	Polyphagous commercial fruits	Asia (Pakistan, Sri Lanka to Vietnam, Indonesia)
NC_062138	Dacinae	Dacini	Bactrocera frauenfeldi	Polyphagous mostly Anacardiaceae (mango) and commercial fruits	Asia (Micronesia) Introduced to Australia
NC_028327	Dacinae	Dacini	Bactrocera arecae	Oligophagous Arecaceae plants	Asia (Thailand, Malaysia, Singapore)
NC_037722	Dacinae	Dacini	Bactrocera limbifera	Polyphagous Meliaceae, Anacardiaceae, Fabaceae, Sterculiaceae, Combretaceae plants	Asia (India, Philippines, Indonesia)
NC_037723	Dacinae	Dacini	Bactrocera ritsemai	-	Asia (Indonesia)
NC_029468	Dacinae	Dacini	Bactrocera umbrosa	Oligophagous Moraceae (Artocarpus spp.)	Asia (Malaysia, Philippines)
NC_029466	Dacinae	Dacini	Bactrocera latifrons	Oligophagous Solanaceae fruits	Asia (Introduced to Hawaii)
NC_042712	Dacinae	Dacini	Bactrocera biguttula	Oligophagous Wild oleaceae fruits	South Africa (Mozambique)
NC_005333	Dacinae	Dacini	Bactrocera oleae	Polyphagous Oleaceae (mainly) and Solanaceae fruits	Africa (Introduced to Europe), Middle East, Asia (Pakistan, India)
BK062949	Dacinae	Dacini	Dacus axanus	-	Asia (Indonesia, Maluku Islands), Oceania
NC_043843	Dacinae	Dacini	Dacus conopsoides	Polyphagous Apocynaceae, Cucurbitaceae, Passifloraceae fruits	Asia (Indonesia)
NC_032690	Dacinae	Dacini	Dacus longicornis	Oligophagous Cucurbitaceae plants	Asia (Indonesia)
MZ087939	Dacinae	Dacini	Dacus haikouenis	Polyphagous Cucurbitaceae flowers and fruits, Asclepiadaceae	Africa (tropical region), Asia and Pacific regions
NC_053984	Dacinae	Dacini	Dacus trimacula	Polyphagous Asclepiadaceae and Cucurbitaceae flowers, Apocynaceae fruits,	Asia (China)
NC_061932	Dacinae	Dacini	Dacus vijaysegarani	-	Asia (Malaysia)
NC_046468	Dacinae	Dacini	Dacus bivittatus	Oligophagous Cucurbitaceae fruits mainly	Africa (Senegal, Kenya, South Africa)
NC_061658	Dacinae	Dacini	Zeugodacus scutellaris	Oligophagous Cucurbitaceae plants	Asia (India, Nepal, Myanmar, Thailand, China)
NC_049063	Dacinae	Dacini	Zeugodacus proprediaphora	-	Asia (China)
NC_028347	Dacinae	Dacini	Zeugodacus diaphorus	-	Asia (India, Sri Lanka to China, Taiwan, Vietnam, Malaysia)
NC_027254	Dacinae	Dacini	Zeugodacus scutellatus	Oligophagous Cucurbitaceae plants	Asia (Japan, China, Taiwan)
NC_062140	Dacinae	Dacini	Zeugodacus strigifinis	Oligophagous Cucurbitaceae plants	Asia (Indonesia) Australia
NC_016056	Dacinae	Dacini	Zeugodacus cucurbitae	Oligophagous Cucurbitaceae fruits mainly	Asia (Pakistan, China, Japan) Introduced to Africa, Egypt, Iran, India and Pacific Ocean
NC_027290	Dacinae	Dacini	Zeugodacus tau	Oligophagous Cucurbitaceae fruits mainly	Asia
NC_052852	Dacinae	Dacini	Zeugodacus cilifer	Oligophagous Cucurbitaceae flowers	Asia (China, Taiwan, Laos, Vietnam)
NC_052851	Phytalmiinae	Acanthonevrini	Felderimyia fuscipennis	Oligophagous Poaceae (Bamboo plants)	Asia (India, Myanmar, Thailand, Laos, Malaysia)
NC_000857	Dacinae	Ceratitidini	Ceratitis capitata	Polyphagous commercial fruits (Solanaceae, Annonaceae, Rosaceae, Moraceae)	Africa, Europa, Middle East, Australia, Hawaii
NC_053847	Dacinae	Ceratitidini	Ceratitis rosa	Polyphagous commercial and non commercial plants (Rutaceae, Rubiaceae mostly)	Africa
NC_035497	Dacinae	Ceratitidini	Ceratitis fasciventris	Polyphagous commercial fruits	Africa
NC_053846	Dacinae	Ceratitidini	Ceratitis quilicii	Polyphagous commercial fruits	Africa (East and South)
NC_034912	Trypetinae	Toxotrypanini	Anastrepha fraterculus	Polyphagous commercial fruits (Myrtaceae mainly)	America (North to South)
NC_061399	Trypetinae	Carpomyini	Rhagoletis cerasi	Oligophagous Rosaceae (Prunus avium)	Europe (Not UK), Siberia, Central Asia
BK062952	Trypetinae	Carpomyini	Rhagoletis batava	Oligophagous Elaeagnaceae fruits (Hippophae)	Asia and Europe
BK062954	Trypetinae	Carpomyini	Rhagoletis pomonella	Oligophagous Rosaceae plants	America (North and Mexico)
BK062955	Trypetinae	Carpomyini	Rhagoletis zephyria	Oligophagous Caprifoliaceae fruits (Symphoricarpos sp)	America (North)
BK062953	Trypetinae	Carpomyini	Rhagoletis completa	Oligophagous Juglandaceae fruits (Juglans sp)	America (North and Mexico), Europe
BK062947	Trypetinae	Carpomyini	Carpomya incompleta	Oligophagous Rhamnaceae fruits (Ziziphus sp)	Africa (Tropical region), Asia and Europe
BK062948	Trypetinae	Carpomyini	Carpomya vesuviana	Oligophagous Rhamnaceae fruits (Ziziphus sp)	Asia, Europe (Western)
NC_053982	Trypetinae	Trypetini	Acidiella diversa	-	Asia (Japan)
BK062950	Trypetinae	Trypetini	Euleia heraclei	Oligophagous Apiaceae plants	Europe, Asia (center), Africa (north), Middle East
NC_047184	Tephritinae	Tephritini	Tephritis femoralis	Generalist Asteraceae flowers (Oligophagous)	Asia (China)
BK062956	Tephritinae	Tephritini	Tephritis californica	Generalist Asteraceae flowers (Oligophagous)	America (USA)
BK062951	Tephritinae	Eutretini	Merzomyia westermanni	-	Europe (UK)
NC_020463	Tephritinae	Cecidocharini	Procecidochares utilis	Oligophagous Asteraceae plants (Ageratina sp)	Central America (Mexico) (Introduced to Australia, New Zealand, Hawaii, China, India)
